# Supplementary material for: Distinct metabolic features of genetic liability to type 2 diabetes and coronary artery disease: a reverse Mendelian randomization study
Source: eBioMedicine. 2023 Mar 2;90:104503. doi: 10.1016/j.ebiom.2023.104503 (PMC10009453; doi:10.1016/j.ebiom.2023.104503)
Supplement: Supplementary Tables [file mmc1.xlsx]

## Sheet: ST1
Supplementary Table 1. Genetic variants used to instrument exposures.
Type 2 diabetes (Mahajan et al. 2018)								Coronary artery disease (Argam et al. 2021)
rsID	Beta	SE	P-value	EA	OA	EAF		rsID	Beta	SE	P-value	EA	OA	EAF
rs348330	0.0487902	0.00765306	2.7e-14	G	A	0.361		rs2843152	0.0416	0.0058	7.26e-13	C	G	0.28
rs505922	0.0487902	0.00765306	3.9e-12	C	T	0.332		rs7413494	-0.0351	0.0058	1.01e-09	C	G	0.612
rs60276348	0.0487902	0.0102041	2.6e-08	T	C	0.14		rs79598313	0.0951	0.0173	3.6e-08	T	C	0.024
rs58730668	0.0676586	0.0102041	1.3e-13	T	C	0.858		rs61776719	0.0357	0.0052	5.74e-12	A	C	0.54
rs9860730	0.0582689	0.00765306	4.9e-15	A	G	0.704		rs11591147	-0.2513	0.0227	1.32e-28	T	G	0.015
rs11708067	0.0861777	0.00765306	5.2e-32	A	G	0.772		rs11206803	0.0367	0.0049	7.01e-14	T	C	0.471
rs17522122	0.0392207	0.00510204	3.2e-09	T	G	0.474		rs56170783	0.1153	0.0089	1.73e-38	A	C	0.915
rs13262861	0.0676586	0.0102041	4e-12	C	A	0.829		rs12740374	-0.0955	0.006	1.36e-57	T	G	0.216
rs17250977	0.113329	0.0178571	2e-11	G	A	0.0376		rs1230666	0.0521	0.0072	5.1e-13	A	G	0.152
rs3845281	0.076961	0.0102041	2.3e-11	G	A	0.904		rs61797068	-0.0404	0.0069	4.28e-09	C	G	0.158
rs9687832	0.076961	0.0102041	1.7e-20	A	G	0.198		rs11585169	0.0385	0.005	1.04e-14	A	T	0.553
rs4932265	0.0676586	0.00765306	4.2e-20	T	C	0.267		rs6686750	0.0393	0.0049	1.87e-15	A	G	0.425
rs702634	0.0487902	0.00765306	7.7e-14	A	G	0.69		rs61806987	0.0345	0.005	6.85e-12	A	G	0.576
rs72802342	0.157004	0.0153061	4e-32	C	A	0.923		rs60154123	0.039	0.0069	1.6e-08	T	C	0.153
rs243024	0.0582689	0.00510204	2.5e-20	A	G	0.46		rs17163363	0.0692	0.0055	4.87e-36	T	C	0.695
rs4946812	0.0392207	0.00510204	8.2e-09	G	A	0.674		rs16986953	0.0824	0.009	7.11e-20	A	G	0.084
rs10193538	0.0392207	0.00765306	8.9e-09	T	G	0.61		rs515135	-0.0581	0.0065	3.58e-19	T	C	0.185
rs4977213	0.0487902	0.00765306	9.1e-14	C	T	0.375		rs4245791	-0.0487	0.0054	1.01e-19	T	C	0.689
rs12719778	0.0392207	0.00510204	5e-09	T	C	0.538		rs582384	0.0284	0.005	1.55e-08	A	C	0.534
rs61676547	0.0582689	0.00765306	2.9e-11	C	G	0.192		rs243071	0.0285	0.0051	2.65e-08	A	G	0.446
rs8037894	0.0487902	0.00765306	2.6e-13	G	C	0.566		rs10176176	-0.0573	0.0049	4.27e-31	A	T	0.519
rs17772814	0.076961	0.0153061	5.4e-10	G	A	0.915		rs114192718	0.0544	0.0098	2.58e-08	T	C	0.077
rs76895963	0.482426	0.0433673	1.4e-69	T	G	0.98		rs10928241	0.0414	0.0054	1.85e-14	T	C	0.292
rs4238013	0.0582689	0.00765306	3.2e-11	C	T	0.209		rs35611688	-0.0297	0.0052	1.54e-08	T	C	0.66
rs11063028	0.0582689	0.00765306	8.5e-11	C	T	0.18		rs10930115	0.0404	0.0062	5.07e-11	A	T	0.793
rs11257655	0.0861777	0.00765306	1.5e-32	T	C	0.218		rs148812085	0.1138	0.0077	5.11e-50	T	C	0.121
rs7756992	0.139762	0.0102041	2.4e-88	G	A	0.274		rs1250247	0.0481	0.0055	2.37e-18	C	G	0.29
rs10811660	0.239017	0.0127551	1.4e-115	G	A	0.828		rs952227	-0.0373	0.0052	1.12e-12	A	G	0.344
rs11699802	0.0392207	0.00765306	1.8e-11	C	T	0.536		rs4140748	0.0306	0.005	1.25e-09	A	G	0.602
rs11759026	0.0676586	0.00765306	2.4e-18	G	A	0.232		rs34991912	0.0341	0.005	7.29e-12	T	C	0.433
rs77464186	0.10436	0.0102041	4.7e-33	A	C	0.836		rs34759087	-0.0534	0.0082	6.23e-11	T	C	0.113
rs3751837	0.0392207	0.00765306	1.4e-08	T	C	0.22		rs17843797	-0.0588	0.0076	1.5e-14	T	G	0.877
rs2925979	0.0487902	0.00765306	1.4e-14	T	C	0.3		rs34330586	0.0466	0.0059	3.5e-15	A	T	0.771
rs62080313	0.0582689	0.0102041	1e-08	C	T	0.123		rs185244	0.0595	0.0066	3.22e-19	T	C	0.162
rs6976111	0.0392207	0.00765306	1.2e-08	A	C	0.313		rs357494	0.057	0.0076	4.91e-14	A	G	0.869
rs13426680	0.0861777	0.0127551	6.7e-10	A	G	0.937		rs4266144	-0.031	0.0053	5.6e-09	C	G	0.685
rs10228066	0.0676586	0.00765306	1.1e-28	T	C	0.537		rs17083333	-0.0303	0.0053	1.23e-08	T	G	0.312
rs17168486	0.0676586	0.00765306	2.3e-17	T	C	0.181		rs781663	-0.0428	0.0063	1.07e-11	A	G	0.801
rs7629630	0.0487902	0.0102041	2.5e-08	A	T	0.857		rs12500824	0.0303	0.0051	3.15e-09	A	G	0.355
rs10750397	0.0487902	0.00765306	8.3e-13	A	G	0.282		rs10857147	-0.0413	0.0055	5.13e-14	A	T	0.707
rs67232546	0.0582689	0.00765306	1.3e-11	T	C	0.207		rs7678555	-0.0445	0.0054	3.08e-16	A	C	0.712
rs58432198	0.0676586	0.0102041	2.1e-10	C	T	0.881		rs6841581	0.0784	0.0069	2.65e-30	A	G	0.148
rs1903002	0.0392207	0.00765306	2.7e-08	G	C	0.501		rs7440763	-0.0596	0.0076	4.44e-15	T	G	0.874
rs11680058	0.0582689	0.0102041	1.4e-08	A	G	0.863		rs3796587	0.0636	0.0064	6.04e-23	C	G	0.813
rs11642430	0.0392207	0.00510204	2.2e-09	G	C	0.399		rs869396	-0.0337	0.0049	8.86e-12	A	C	0.48
rs145904381	0.173953	0.0357143	2.6e-08	T	C	0.987		rs17263917	-0.0557	0.007	1.45e-15	A	G	0.15
rs3111316	0.0487902	0.00765306	6.3e-13	A	G	0.589		rs4074793	-0.0527	0.0093	1.61e-08	A	G	0.923
rs12811407	0.0487902	0.00765306	1.7e-12	A	G	0.331		rs3936510	0.0461	0.0063	2.6e-13	T	G	0.187
rs11496066	0.076961	0.0153061	1.1e-08	T	C	0.818		rs12916	-0.0284	0.005	1.31e-08	T	C	0.593
rs1421085	0.122218	0.00765306	3.1e-84	C	T	0.415		rs112949822	-0.0546	0.009	1.14e-09	A	G	0.083
rs878521	0.0582689	0.00765306	1.9e-13	A	G	0.245		rs4345341	0.0378	0.0064	3.87e-09	A	T	0.182
rs1260326	0.0676586	0.00510204	6.5e-25	C	T	0.607		rs10477741	-0.0482	0.0073	3.49e-11	T	G	0.867
rs10406431	0.0487902	0.00510204	9.6e-14	A	G	0.563		rs249760	0.0319	0.0058	4.05e-08	T	C	0.244
rs11688682	0.0487902	0.00765306	4.2e-09	G	C	0.728		rs3776307	-0.0359	0.0052	6.7e-12	A	G	0.549
rs10974438	0.0487902	0.00765306	1.5e-14	C	A	0.357		rs72836800	0.0507	0.0076	3.11e-11	T	C	0.873
rs7222481	0.0392207	0.00510204	1.4e-08	C	G	0.324		rs9349379	-0.1138	0.005	4.02e-114	A	G	0.586
rs6070625	0.0487902	0.00510204	5.3e-14	G	C	0.517		rs6909752	0.0349	0.0052	1.67e-11	A	G	0.347
rs10938398	0.0487902	0.00765306	3.6e-12	A	G	0.429		rs733701	0.0427	0.0058	2.82e-13	T	C	0.254
rs28505901	0.0861777	0.0102041	6.7e-26	G	A	0.752		rs6905288	0.0365	0.0051	5.02e-13	A	G	0.571
rs10195252	0.0676586	0.00510204	6e-25	T	C	0.586		rs11752218	0.0749	0.0099	4.01e-14	T	C	0.067
rs9957145	0.0487902	0.0102041	8.1e-09	G	A	0.829		rs9361867	-0.0355	0.0051	5.11e-12	T	C	0.458
rs7022807	0.0392207	0.00510204	2.7e-10	G	A	0.401		rs2983896	-0.0358	0.0059	1.44e-09	A	G	0.22
rs10882101	0.0582689	0.0102041	1.4e-08	T	C	0.587		rs2327426	0.0607	0.0053	4.47e-30	T	C	0.698
rs1005752	0.076961	0.00765306	2.5e-29	A	C	0.715		rs17080093	-0.0507	0.0091	2.39e-08	T	C	0.078
rs2258238	0.0953102	0.0127551	4.5e-21	T	A	0.104		rs6932293	-0.2623	0.0205	1.73e-37	T	C	0.973
rs11842871	0.0392207	0.00765306	1.2e-08	G	T	0.735		rs10455872	-0.304	0.0104	2.18e-186	A	G	0.932
rs56348580	0.0487902	0.00765306	2.3e-13	G	C	0.689		rs73596816	0.1061	0.0146	3.56e-13	A	G	0.034
rs10908278	0.076961	0.00765306	6.4e-36	T	A	0.481		rs62435159	-0.0376	0.0067	2.46e-08	A	G	0.236
rs1800961	0.165514	0.0204082	2.3e-22	T	C	0.0353		rs10951983	0.0402	0.0062	1.22e-10	A	G	0.782
rs1061810	0.0487902	0.00765306	6e-13	A	C	0.288		rs2107595	0.0649	0.0064	3.61e-24	A	G	0.176
rs6780171	0.131028	0.0102041	9e-56	A	T	0.314		rs2215614	0.0339	0.0051	2.96e-11	A	C	0.622
rs4929965	0.0676586	0.00765306	4e-26	A	G	0.383		rs12112877	-0.0348	0.0056	3.72e-10	T	C	0.713
rs2972144	0.0953102	0.00765306	2.1e-46	G	A	0.639		rs13222797	-0.0307	0.0049	5.51e-10	T	G	0.581
rs7987740	0.0392207	0.00765306	4e-08	T	C	0.609		rs11556924	-0.0498	0.0053	3.78e-21	T	C	0.355
rs6600191	0.0582689	0.00765306	9.3e-13	T	C	0.825		rs3918226	0.1119	0.0095	4.6e-32	T	C	0.081
rs1708302	0.0953102	0.00765306	1.1e-48	C	T	0.512		rs894211	-0.0462	0.0056	1.38e-16	T	C	0.265
rs5213	0.0676586	0.00765306	3.5e-27	C	T	0.362		rs56408342	0.0787	0.0112	2.3e-12	A	G	0.058
rs2237895	0.113329	0.00765306	6e-52	C	A	0.426		rs1510758	0.0315	0.0057	3.09e-08	A	G	0.745
rs2283220	0.0487902	0.00765306	1.4e-09	A	G	0.69		rs34917849	0.0418	0.0073	1.11e-08	C	G	0.128
rs1562396	0.0582689	0.00765306	9.9e-18	G	A	0.319		rs2001846	0.0472	0.0049	6.02e-22	T	C	0.473
rs10842994	0.076961	0.00765306	4.1e-20	C	T	0.805		rs10961206	0.0521	0.0085	8.1e-10	A	T	0.904
rs34965774	0.0582689	0.0102041	2e-09	A	G	0.144		rs2891168	-0.1743	0.0049	1e-200	A	G	0.516
rs7240767	0.0392207	0.00765306	1.6e-08	C	T	0.376		rs1967604	0.0448	0.0055	4.64e-16	A	G	0.282
rs12640250	0.0392207	0.00510204	3.7e-08	C	A	0.715		rs885150	-0.0374	0.0056	1.98e-11	T	C	0.731
rs1412234	0.0392207	0.00765306	1.9e-10	C	T	0.323		rs651007	0.0538	0.0061	1.28e-18	T	C	0.206
rs10096633	0.0676586	0.0102041	1.1e-12	C	T	0.877		rs17566555	-0.0323	0.0049	4.33e-11	A	G	0.497
rs3768321	0.0861777	0.00765306	2.6e-26	T	G	0.2		rs9337951	0.0544	0.0054	1.39e-23	A	G	0.332
rs56337234	0.0582689	0.00765306	8.6e-18	C	T	0.503		rs494207	-0.076	0.0074	9.94e-25	A	G	0.131
rs4804833	0.0487902	0.00765306	7.7e-13	A	G	0.39		rs1051338	-0.0587	0.0053	1.4e-28	T	G	0.689
rs1783541	0.0582689	0.00765306	2e-14	T	C	0.204		rs77787671	-0.0685	0.0087	2.76e-15	T	C	0.094
rs62007683	0.0392207	0.00765306	3.1e-08	G	T	0.653		rs2067831	0.0418	0.0055	2.61e-14	C	G	0.271
rs601945	0.0582689	0.0102041	4.7e-08	G	A	0.178		rs2672592	-0.0323	0.0051	2.47e-10	T	G	0.363
rs6459733	0.0582689	0.00510204	2.4e-17	G	C	0.673		rs360153	-0.0378	0.005	2.98e-14	T	C	0.419
rs6518681	0.0861777	0.0127551	1.1e-12	G	A	0.914		rs7118294	-0.033	0.0049	1.8e-11	T	C	0.493
rs10830963	0.0953102	0.00765306	4.8e-43	G	C	0.277		rs584961	-0.0617	0.008	1.5e-14	A	G	0.115
rs71372253	0.076961	0.0127551	4.4e-08	C	T	0.0642		rs633185	0.0387	0.0054	5.57e-13	C	G	0.701
rs13041756	0.0582689	0.0102041	1.4e-08	C	T	0.107		rs2839812	-0.0652	0.0054	1.9e-33	A	T	0.705
rs1493694	0.0861777	0.0102041	2.7e-16	T	C	0.109		rs964184	-0.0583	0.0069	4.41e-17	C	G	0.848
rs17836088	0.0582689	0.0102041	6.7e-14	C	G	0.217		rs1177562	0.0329	0.0051	7.6e-11	T	C	0.398
rs35999103	0.0487902	0.0102041	9.7e-09	T	C	0.155		rs10841443	-0.0401	0.0053	3.85e-14	C	G	0.328
rs1296328	0.0392207	0.00765306	3.5e-08	A	C	0.446		rs75160195	0.0937	0.0112	5.31e-17	T	C	0.053
rs115505614	0.173953	0.0178571	1.3e-30	T	C	0.0499		rs2681472	-0.055	0.0063	2.46e-18	A	G	0.816
rs12140153	0.0676586	0.0127551	1.3e-08	G	T	0.905		rs11107903	-0.0831	0.0096	5.29e-18	A	G	0.075
rs1531583	0.122218	0.0178571	3.5e-14	T	G	0.0458		rs10774625	0.0566	0.0051	1.47e-28	A	G	0.46
rs141521721	0.122218	0.0229592	2.7e-08	A	C	0.0236		rs7485656	-0.0665	0.0068	2.66e-22	A	G	0.835
rs10406327	0.0392207	0.00765306	3.8e-08	C	G	0.523		rs17086617	-0.0396	0.0053	1.02e-13	T	C	0.689
rs329122	0.0392207	0.00510204	3.6e-09	A	G	0.429		rs8000794	0.0271	0.0049	4.32e-08	C	G	0.459
rs738408	0.0487902	0.0102041	1.4e-10	T	C	0.226		rs11619113	-0.0673	0.0075	2.22e-19	C	G	0.875
rs2307111	0.0487902	0.00765306	2.1e-16	T	C	0.605		rs9515203	0.0629	0.0057	6.49e-28	T	C	0.742
rs11709077	0.131028	0.0127551	1.8e-36	G	A	0.877		rs10131894	-0.036	0.005	7.59e-13	C	G	0.441
rs340874	0.0676586	0.00765306	1.6e-22	C	T	0.556		rs112635299	-0.1388	0.0218	1.98e-10	T	G	0.017
rs1127215	0.0487902	0.00510204	1.6e-13	C	T	0.584		rs36033161	0.0681	0.0066	1.34e-24	T	C	0.828
rs10954772	0.0392207	0.00765306	1.8e-09	T	C	0.314		rs56062135	-0.0578	0.0059	2.27e-22	T	C	0.225
rs1561927	0.0392207	0.00765306	1.5e-09	C	T	0.269		rs7173743	0.0687	0.0049	3.26e-44	T	C	0.554
rs4709746	0.0582689	0.0102041	5.8e-09	C	T	0.868		rs1807214	0.0643	0.0088	2.35e-13	A	C	0.898
rs145678014	0.10436	0.0178571	2e-10	G	T	0.957		rs7183988	0.0604	0.005	2.69e-33	T	G	0.468
rs4925109	0.0487902	0.00765306	2.8e-12	A	G	0.316		rs12691049	-0.03	0.005	2.54e-09	A	C	0.419
rs2268078	0.0392207	0.00765306	2.3e-10	A	G	0.657		rs12446515	-0.0372	0.0055	9.75e-12	T	C	0.315
rs7719891	0.0392207	0.00765306	2.4e-08	G	A	0.259		rs12445401	-0.0362	0.0063	9.49e-09	A	G	0.8
rs34715063	0.0953102	0.0127551	2.3e-19	C	T	0.124		rs8046696	-0.0469	0.0051	1.64e-20	T	G	0.422
rs4688760	0.0392207	0.00765306	3.5e-10	T	C	0.684		rs4790881	0.0483	0.0053	1.29e-19	A	C	0.696
rs77864822	0.076961	0.0153061	1.1e-08	A	G	0.932		rs12936927	-0.0352	0.0056	2.92e-10	T	C	0.604
rs34584161	0.0487902	0.00765306	2.2e-10	A	G	0.76		rs11080107	-0.0339	0.0049	5.84e-12	T	C	0.512
rs2272163	0.0392207	0.00765306	9.6e-09	C	A	0.618		rs12952244	-0.0531	0.0083	1.84e-10	A	G	0.869
rs9379084	0.10436	0.0127551	3.3e-21	G	A	0.887		rs4643373	0.0382	0.0055	4.49e-12	T	C	0.72
rs539515	0.0487902	0.00765306	1.6e-10	C	A	0.198		rs11655024	0.0449	0.0065	3.92e-12	T	C	0.198
rs474513	0.0392207	0.00510204	8.1e-10	A	G	0.517		rs11079536	0.0353	0.0049	1.01e-12	T	G	0.54
rs9873618	0.0676586	0.00765306	4.8e-21	G	A	0.71		rs2410859	0.0311	0.0053	4.32e-09	T	C	0.67
rs3802177	0.10436	0.00765306	1.1e-55	G	A	0.685		rs9951447	-0.0324	0.0052	3.5e-10	T	C	0.586
rs9494624	0.0392207	0.00765306	6.1e-09	A	G	0.29		rs9945890	0.0345	0.0052	2.53e-11	T	G	0.642
rs17122772	0.0392207	0.00765306	1.6e-08	G	C	0.228		rs11663411	-0.03	0.0054	2.6e-08	T	C	0.712
rs1580278	0.0392207	0.00510204	2.2e-10	C	A	0.473		rs476828	-0.0328	0.0058	1.43e-08	T	C	0.745
rs6821438	0.0392207	0.00765306	4e-11	A	G	0.534		rs55997232	-0.1145	0.0082	2.33e-44	T	C	0.107
rs8010382	0.0392207	0.00510204	6.5e-09	G	A	0.421		rs10410487	-0.0396	0.005	3.34e-15	T	C	0.461
rs12920022	0.0487902	0.00765306	3.4e-09	A	T	0.158		rs7412	-0.1537	0.0099	1.04e-54	T	C	0.075
rs1359790	0.0861777	0.00765306	2.4e-31	G	A	0.72		rs8108474	0.0349	0.0051	1.12e-11	T	C	0.35
rs9430095	0.0392207	0.00765306	1.9e-08	C	G	0.494		rs1132274	0.0371	0.0066	1.8e-08	A	C	0.168
rs9563615	0.0487902	0.00765306	6.4e-11	A	T	0.71		rs6088595	0.033	0.0051	9.89e-11	A	T	0.364
rs3887925	0.0676586	0.00765306	3.1e-22	T	C	0.547		rs17406518	0.0472	0.008	2.98e-09	A	C	0.894
rs72926932	0.0861777	0.0127551	1e-14	C	A	0.0839		rs8124182	0.0471	0.0068	4.46e-12	A	G	0.156
rs184509201	0.19062	0.0306122	1.2e-13	C	G	0.982		rs6026739	-0.0482	0.0075	1.12e-10	A	T	0.874
rs3798519	0.0582689	0.0102041	2.6e-12	C	A	0.184		rs28451064	0.1091	0.0076	1.64e-46	A	G	0.129
rs80147536	0.122218	0.0127551	2.7e-29	A	T	0.904		rs71313931	-0.0324	0.0054	2.3e-09	C	G	0.705
rs2796441	0.0676586	0.00765306	4.4e-24	G	A	0.592		rs6006426	0.0338	0.005	9.9e-12	A	G	0.556
rs17791513	0.0953102	0.0127551	3.1e-14	A	G	0.932		rs139012	-0.0324	0.0058	2.13e-08	A	G	0.271
rs8107974	0.0953102	0.0127551	3.3e-15	T	A	0.0769
rs7669833	0.0582689	0.00765306	1.2e-14	T	A	0.705
rs62107261	0.113329	0.0178571	3.8e-12	T	C	0.954
rs429358	0.076961	0.0102041	2.6e-18	T	C	0.846
rs10097617	0.0392207	0.00765306	3.3e-11	T	C	0.485
rs62271373	0.0861777	0.0153061	1e-09	A	T	0.0553
rs1796330	0.0487902	0.00510204	2.2e-14	G	C	0.571
rs35895680	0.0582689	0.00765306	2.5e-15	C	A	0.678
rs12001437	0.0392207	0.00765306	2.8e-10	C	T	0.372
rs35352848	0.0676586	0.0102041	1.3e-17	T	C	0.788
rs7178762	0.0392207	0.00510204	5.4e-10	C	T	0.46
rs2197973	0.0392207	0.00765306	3.6e-08	T	C	0.538
rs2102278	0.0392207	0.00765306	3.7e-08	G	A	0.319
rs6458354	0.0487902	0.00765306	2.1e-12	C	T	0.289
rs17684074	0.0392207	0.00765306	2.9e-08	G	C	0.74
rs1426371	0.0487902	0.00765306	8.2e-12	G	A	0.739
rs117001013	0.0676586	0.0127551	1.7e-08	C	T	0.912
rs4457053	0.0582689	0.00765306	8.4e-18	G	A	0.304
rs703972	0.0676586	0.00765306	1.7e-29	G	C	0.533
rs55653563	0.0392207	0.00765306	2.2e-09	A	C	0.732
rs1377807	0.0487902	0.00765306	4.2e-13	C	G	0.312
rs7903146	0.314811	0.0102041	1e-200	C	T	0.706

## Sheet: ST2
Supplementary Table 2. IVW estimates. Associations of genetic liability to type 2 diabetes or coronary artery disease with metabolic traits based on two-sample MR. N = 118,466 for metabolite outcomes, N = ~500,000 for adiposity outcomes, N = 372,938 for medication outcomes.
	Type 2 diabetes liability									Coronary artery disease liability
Outcome	Beta	SE	LCL	UCL	P-value	Q	Q DF	Q P-value		Beta	SE	LCL	UCL	P-value	Q	Q DF	Q P-value
Total cholesterol	-0.0396098	0.010658	-0.0604995	-0.0187201	0.000202048	1349.54	158	4.21811e-188		0.0612515	0.0311739	0.000150713	0.122352	0.0494334	5354.7	140	0
Total cholesterol minus HDL-C	-0.027004	0.0117607	-0.0500549	-0.00395313	0.0216683	1556.82	158	2.79953e-228		0.0906284	0.034769	0.0224811	0.158776	0.00914502	6311.05	140	0
Remnant cholesterol (non-HDL, non-LDL -cholesterol)	-0.0221867	0.011138	-0.0440172	-0.000356112	0.0463741	1399.39	158	1.06498e-197		0.0824741	0.0324063	0.0189577	0.14599	0.0109277	5494.07	140	0
VLDL cholesterol	0.00279623	0.012346	-0.021402	0.0269945	0.820822	1702.17	158	8.0146e-257		0.0643238	0.0288223	0.00783203	0.120816	0.0256325	4302.67	140	0
Clinical LDL cholesterol	-0.0352878	0.0119265	-0.0586638	-0.0119118	0.00308874	1602.16	158	3.73484e-237		0.101004	0.0379643	0.0265938	0.175414	0.00780256	7529.77	140	0
LDL cholesterol	-0.0307455	0.0121972	-0.054652	-0.006839	0.0117121	1670.78	158	1.22975e-250		0.0953302	0.0363508	0.0240826	0.166578	0.00872864	6883.12	140	0
HDL cholesterol	-0.0466484	0.0105742	-0.0673738	-0.025923	1.02639e-05	1560.77	158	4.7298e-229		-0.0573783	0.0256949	-0.10774	-0.00701625	0.025545	4271.41	140	0
Total triglycerides	0.0395624	0.0144457	0.0112488	0.0678761	0.00616841	2478.85	158	0		-0.00529881	0.027045	-0.0583069	0.0477093	0.844668	4030.76	140	0
Triglycerides in VLDL	0.0402523	0.0144546	0.0119212	0.0685834	0.00535715	2511.34	158	0		-0.010274	0.0270841	-0.0633589	0.0428109	0.704437	4090.64	140	0
Triglycerides in LDL	0.0255523	0.0130914	-0.000106845	0.0512114	0.0509574	1951.13	158	2.89896e-306		0.0421478	0.0236299	-0.00416688	0.0884624	0.0744788	2948.42	140	0
Triglycerides in HDL	0.0355156	0.0125742	0.0108702	0.0601611	0.00473569	1809.91	158	3.83946e-278		-0.0176178	0.0277448	-0.0719975	0.036762	0.525432	4086.91	140	0
Total phospholipids in lipoprotein particles	-0.0258628	0.00913092	-0.0437594	-0.00796616	0.00461945	1023.81	158	1.04045e-126		0.0111605	0.0209548	-0.0299109	0.0522318	0.594312	2500.45	140	0
Phospholipids in VLDL	0.0209658	0.0136828	-0.00585248	0.047784	0.125455	2136.29	158	0		0.0408041	0.0276049	-0.0133014	0.0949097	0.139368	4033.3	140	0
Phospholipids in LDL	-0.0290495	0.012476	-0.0535024	-0.00459652	0.0198893	1741.05	158	1.67803e-264		0.104439	0.0382141	0.0295398	0.179339	0.00627589	7576.47	140	0
Phospholipids in HDL	-0.0288841	0.00932078	-0.0471528	-0.0106153	0.00194249	1183.63	158	1.63991e-156		-0.0712641	0.0218043	-0.114001	-0.0285276	0.00108177	3002.56	140	0
Total esterified cholesterol	-0.041843	0.0106583	-0.0627333	-0.0209526	8.64272e-05	1359.37	158	5.44933e-190		0.059179	0.0312375	-0.00204652	0.120405	0.0581606	5415.29	140	0
Cholesteryl esters in VLDL	-0.0057928	0.0116471	-0.0286211	0.0170355	0.618935	1509.83	158	4.11001e-219		0.074526	0.0296294	0.0164524	0.1326	0.0118941	4531.62	140	0
Cholesteryl esters in LDL	-0.0259737	0.0122702	-0.0500232	-0.00192417	0.0342754	1685.06	158	1.89318e-253		0.0912336	0.0349313	0.0227683	0.159699	0.00900663	6334.27	140	0
Cholesteryl esters in HDL	-0.0474978	0.0109925	-0.0690431	-0.0259524	1.55383e-05	1669.86	158	1.86573e-250		-0.0612382	0.0261918	-0.112574	-0.00990225	0.0193838	4393.92	140	0
Total free cholesterol	-0.0333021	0.0107444	-0.0543612	-0.0122431	0.00193858	1346.8	158	1.41206e-187		0.0650618	0.0309091	0.00447995	0.125644	0.0352966	5169.47	140	0
Free cholesterol in VLDL	0.0140041	0.0131986	-0.0118652	0.0398734	0.288679	1968.98	158	7.83e-310		0.0484668	0.0278329	-0.00608564	0.103019	0.0816221	4061.25	140	0
Free cholesterol in LDL	-0.0421861	0.0122734	-0.0662419	-0.0181302	0.000587761	1713.5	158	4.66421e-259		0.102726	0.0395872	0.0251348	0.180316	0.00946125	8268.77	140	0
Free cholesterol in HDL	-0.0420914	0.00901839	-0.0597675	-0.0244154	3.05205e-06	1153.51	158	7.68536e-151		-0.0422319	0.0237814	-0.0888434	0.00437963	0.0757596	3717.8	140	0
Total lipids in lipoprotein particles	-0.0168244	0.0109386	-0.038264	0.00461524	0.12403	1376.54	158	2.70142e-193		0.0356563	0.0254311	-0.0141886	0.0855011	0.160893	3450.78	140	0
Total lipids in VLDL	0.0273822	0.0140353	-0.000126987	0.0548915	0.0510627	2281.21	158	0		0.0230276	0.0270364	-0.0299637	0.0760189	0.394366	3926.69	140	0
Total lipids in LDL	-0.0275153	0.0123862	-0.0517923	-0.00323833	0.0263208	1719.63	158	2.86545e-260		0.097023	0.0362469	0.025979	0.168067	0.00743459	6830.55	140	0
Total lipids in HDL	-0.035108	0.00943781	-0.0536062	-0.0166099	0.000199274	1229.84	158	2.99325e-165		-0.0664028	0.0226006	-0.1107	-0.0221056	0.00330235	3269.01	140	0
Total concentration of lipoprotein particles	-0.0334647	0.00934197	-0.051775	-0.0151545	0.000340726	1097.14	158	2.70709e-140		-0.0323774	0.0182972	-0.0682398	0.00348512	0.076806	1951.19	140	2.31E-316
Concentration of VLDL particles	0.0118234	0.0130531	-0.0137607	0.0374075	0.365045	1918.18	158	1.09847e-299		0.0629932	0.0279894	0.00813406	0.117852	0.0244101	4090.62	140	0
Concentration of LDL particles	-0.0212409	0.012399	-0.0455428	0.0030611	0.0866912	1714.28	158	3.27341e-259		0.0977251	0.0354785	0.0281873	0.167263	0.00587835	6510.39	140	0
Concentration of HDL particles	-0.0316974	0.0096342	-0.0505805	-0.0128144	0.00100154	1172.12	158	2.4303e-154		-0.050064	0.0191458	-0.0875898	-0.0125383	0.00892579	2145.89	140	0
Average diameter for VLDL particles	0.0441097	0.0137409	0.0171776	0.0710418	0.00132684	2418.48	158	0		-0.0336343	0.0266271	-0.0858233	0.0185547	0.206531	4213.79	140	0
Average diameter for LDL particles	-0.0387066	0.00884461	-0.056042	-0.0213711	1.20716e-05	911.84	158	2.61229e-106		0.0612778	0.0205649	0.0209705	0.101585	0.00288511	2285.73	140	0
Average diameter for HDL particles	-0.0402206	0.00985871	-0.0595436	-0.0208975	4.50941e-05	1378.46	158	1.15289e-193		-0.0592494	0.024361	-0.106997	-0.0115019	0.0150098	3901.46	140	0
Phosphoglycerides	-0.0183974	0.00874597	-0.0355395	-0.00125532	0.0354194	949.343	158	4.31696e-113		-0.00691635	0.0172125	-0.0406529	0.0268202	0.687816	1705.05	140	5.97243e-267
Ratio of triglycerides to phosphoglycerides	0.0514579	0.0143902	0.0232531	0.0796626	0.000349018	2675.23	158	0		-0.00130764	0.0280565	-0.0562983	0.0536831	0.962826	4717.37	140	0
Total cholines	-0.02586	0.0085728	-0.0426627	-0.0090573	0.00255698	925.205	158	1.01485e-108		-0.00104688	0.0185545	-0.0374136	0.0353199	0.955005	2009.68	140	0
Phosphatidylcholines	-0.0220383	0.00820459	-0.0381193	-0.00595728	0.00722932	853.764	158	6.37925e-96		-0.00528285	0.0176492	-0.0398753	0.0293096	0.764692	1831.94	140	2.34448e-292
Sphingomyelins	-0.0446156	0.00991946	-0.0640577	-0.0251734	6.86654e-06	1253.72	158	8.71901e-170		0.0444471	0.0288926	-0.0121823	0.101077	0.123961	4932.42	140	0
Apolipoprotein B	-0.0202396	0.0122184	-0.0441877	0.00370853	0.0976244	1666.68	158	7.90724e-250		0.0979036	0.035302	0.0287116	0.167095	0.00554884	6453.17	140	0
Apolipoprotein A1	-0.0313396	0.00946401	-0.0498891	-0.0127902	0.000928121	1190.76	158	7.41653e-158		-0.067277	0.0211621	-0.108755	-0.0257993	0.00147717	2759.88	140	0
Ratio of apolipoprotein B to apolipoprotein A1	0.000436963	0.0128537	-0.0247562	0.0256302	0.972881	1897.62	158	1.37865e-295		0.121877	0.0364195	0.0504949	0.193259	0.000818445	7065.17	140	0
Total fatty acids	0.00697206	0.0125522	-0.0176302	0.0315743	0.578589	1782.44	158	1.07673e-272		0.00828606	0.023017	-0.0368273	0.0533994	0.718849	2780.03	140	0
Degree of unsaturation	-0.0311091	0.00888118	-0.0485162	-0.0137019	0.000460385	970.802	158	5.37956e-117		0.0414513	0.0149063	0.0122348	0.0706677	0.00542284	1267.57	140	7.97338e-181
Omega-3 fatty acids	0.00321506	0.0105622	-0.0174868	0.023917	0.760828	1283.18	158	2.13203e-175		0.0264363	0.0157997	-0.00453114	0.0574038	0.0942851	1331.02	140	3.84034e-193
Omega-6 fatty acids	-0.0175673	0.0103585	-0.0378699	0.00273533	0.0898986	1252.4	158	1.5574e-169		0.0236332	0.0236647	-0.0227496	0.070016	0.317954	3031.77	140	0
Polyunsaturated fatty acids	-0.0140434	0.0111233	-0.035845	0.00775822	0.206761	1447.75	158	4.71739e-207		0.0268563	0.0233555	-0.0189205	0.0726331	0.250189	2960.51	140	0
Monounsaturated fatty acids	0.0230663	0.013384	-0.00316636	0.0492989	0.0848122	2035.15	158	4.44e-323		0.00144395	0.0238797	-0.0453602	0.0482481	0.951783	3005.12	140	0
Saturated fatty acids	0.00962581	0.0118855	-0.0136697	0.0329214	0.418009	1601.85	158	4.29151e-237		-0.00280119	0.0206173	-0.0432111	0.0376087	0.891927	2235.55	140	0
Linoleic acid	-0.0189642	0.00989794	-0.0383642	0.00043575	0.0553682	1133.86	158	3.72699e-147		0.0150283	0.0233054	-0.0306503	0.0607068	0.51903	2915.48	140	0
Docosahexaenoic acid	-0.0159498	0.00778133	-0.0312012	-0.000698376	0.0403888	722.104	158	5.48142e-73		0.0304922	0.012433	0.00612344	0.0548609	0.0141862	854.519	140	6.37062e-103
Ratio of omega-3 fatty acids to total fatty acids	-0.000433404	0.00747949	-0.0150932	0.0142264	0.953792	646.008	158	3.19793e-60		0.0275036	0.0096969	0.00849764	0.0465095	0.00456359	503.186	140	1.93964e-42
Ratio of omega-6 fatty acids to total fatty acids	-0.0400583	0.0125244	-0.0646061	-0.0155106	0.00138177	1844.28	158	5.7346e-285		0.0183095	0.0213647	-0.0235654	0.0601843	0.391447	2489.05	140	0
Ratio of polyunsaturated fatty acids to total fatty acids	-0.0392687	0.0112919	-0.0614008	-0.0171366	0.000505915	1533.29	158	1.0993e-223		0.0277597	0.0191094	-0.00969479	0.0652142	0.146315	2036.38	140	0
Ratio of monounsaturated fatty acids to total fatty acids	0.0446645	0.0127782	0.0196193	0.0697098	0.000473401	1978.27	158	1.08e-311		-0.00943288	0.023927	-0.0563299	0.0374641	0.693407	3216.34	140	0
Ratio of saturated fatty acids to total fatty acids	0.0148065	0.00736476	0.000371573	0.0292414	0.0443833	620.551	158	4.74727e-56		-0.038968	0.010288	-0.0591324	-0.0188036	0.000152033	561.456	140	7.97215e-52
Ratio of linoleic acid to total fatty acids	-0.04306	0.0099972	-0.0626545	-0.0234655	1.65332e-05	1163.28	158	1.11833e-152		0.00795648	0.0172992	-0.02595	0.041863	0.645565	1615.04	140	4.98917e-249
Ratio of docosahexaenoic acid to total fatty acids	-0.0201572	0.00719447	-0.0342583	-0.00605599	0.00508254	608.877	158	3.72305e-54		0.0266316	0.0123385	0.0024482	0.0508151	0.0308952	830.112	140	1.73094e-98
Ratio of polyunsaturated fatty acids to monounsaturated fatty acids	-0.0436684	0.0125046	-0.0681774	-0.0191593	0.000479094	1893.36	158	9.76067e-295		0.0172695	0.0223914	-0.0266177	0.0611567	0.440557	2815.29	140	0
Ratio of omega-6 fatty acids to omega-3 fatty acids	-0.0111956	0.00893294	-0.0287041	0.00631299	0.2101	907.207	158	1.78194e-105		-0.0208642	0.0128412	-0.046033	0.00430467	0.10421	868.871	140	1.53276e-105
Alanine	0.0497438	0.00813125	0.0338065	0.065681	9.49916e-10	748.859	158	1.43644e-77		0.0163327	0.00754289	0.00154864	0.0311168	0.0303639	298.737	140	1.53256e-13
Glutamine	0.0160313	0.00994747	-0.00346574	0.0355284	0.10705	1100.51	158	6.3622e-141		-0.0133282	0.00859484	-0.0301741	0.00351771	0.120969	380.869	140	3.61351e-24
Glycine	-0.0230464	0.00640073	-0.0355918	-0.010501	0.000317496	511.853	158	6.14184e-39		-0.0121341	0.00977582	-0.0312947	0.00702652	0.214519	553.623	140	1.52575e-50
Histidine	0.0188053	0.00538009	0.00826033	0.0293503	0.000473436	320.308	158	4.27646e-13		-0.008778	0.00642109	-0.0213633	0.00380734	0.171607	211.518	140	8.99378e-05
Total concentration of branched-chain amino acids (leucine + isoleucine + valine)	0.051867	0.00695366	0.0382379	0.0654962	8.72126e-14	575.748	158	7.5541e-49		0.0114532	0.00838803	-0.00498734	0.0278937	0.17212	388.386	140	3.21147e-25
Isoleucine	0.0442804	0.00625716	0.0320164	0.0565445	1.47557e-12	452.68	158	3.17032e-30		0.00992944	0.00741731	-0.00460848	0.0244674	0.180673	294.904	140	4.3192e-13
Leucine	0.0452351	0.00645971	0.0325741	0.0578961	2.51159e-12	505.36	158	5.86349e-38		0.0117246	0.00804188	-0.00403751	0.0274866	0.144857	363.103	140	9.91185e-22
Valine	0.0547152	0.00722046	0.0405631	0.0688673	3.51479e-14	613.725	158	6.10377e-55		0.0111993	0.00872761	-0.00590687	0.0283054	0.199423	415.705	140	3.94684e-29
Phenylalanine	0.0340256	0.00418085	0.0258311	0.0422201	4.00406e-16	194.542	158	0.0254427		0.00733603	0.00656538	-0.00553212	0.0202042	0.263832	222.405	140	1.14788e-05
Tyrosine	0.0449471	0.00701071	0.0312061	0.0586881	1.4437e-10	548.828	158	1.28709e-44		0.0115561	0.00884229	-0.00577481	0.028887	0.191243	404.807	140	1.48751e-27
Glucose	0.0814792	0.00923158	0.0633853	0.0995731	1.08354e-18	943.923	158	4.15582e-112		0.000399117	0.00693663	-0.0131967	0.0139949	0.954117	247.056	140	6.26386e-08
Lactate	0.00663664	0.00528509	-0.00372214	0.0169954	0.209214	310.272	158	5.55821e-12		0.0038796	0.00771194	-0.0112358	0.018995	0.614919	306.32	140	1.91081e-14
Pyruvate	-0.00536296	0.00542061	-0.0159873	0.00526143	0.322484	326.112	158	9.37844e-14		0.010659	0.00705437	-0.00316757	0.0244855	0.130794	256.045	140	7.91184e-09
Citrate	0.00507572	0.00844112	-0.0114689	0.0216203	0.547634	803.8	158	4.14677e-87		-0.0169456	0.00932484	-0.0352223	0.00133103	0.0691774	454.772	140	6.11939e-35
3-Hydroxybutyrate	-0.00924076	0.00561328	-0.0202428	0.00176128	0.0997163	351.825	158	8.55807e-17		0.00593247	0.00926295	-0.0122229	0.0240879	0.52188	444.125	140	2.47368e-33
Acetate	0	0.00528231	-0.0116241	0.00908254	0.809886	306.497	158	1.42953e-11		-0.00998136	0.00705393	-0.0238071	0.00384433	0.157066	253.402	140	1.46653e-08
Acetoacetate	-0.00333515	0.00408146	-0.0113348	0.00466451	0.413845	185.733	158	0.0649951		-0.000788319	0.00721671	-0.0149331	0.0133564	0.913016	269.211	140	3.3054e-10
Acetone	-0.00447853	0.00472578	-0.0137411	0.004784	0.343292	248.487	158	5.7036e-06		-0.00651539	0.00706056	-0.0203541	0.00732331	0.356119	257.15	140	6.10009e-09
Creatinine	0.0026974	0.00578615	-0.00864346	0.0140383	0.641085	500.934	158	2.71024e-37		0.00228683	0.0101223	-0.0175528	0.0221265	0.821263	710.918	140	3.09479e-77
Albumin	-0.00172289	0.00703533	-0.0155121	0.0120664	0.806541	550.686	158	6.60717e-45		-0.0206388	0.0147911	-0.0496294	0.0083518	0.16291	1128.61	140	4.0181e-154
Glycoprotein acetyls	0.0236586	0.0108233	0.00244495	0.0448722	0.0288231	1315.62	158	1.34934e-181		0.0100964	0.0204604	-0.0300061	0.0501988	0.621689	2180.08	140	0
Concentration of chylomicrons and extremely large VLDL particles	0.0433665	0.0136388	0.0166344	0.0700985	0.00147457	2237.99	158	0		-0.0436352	0.0290286	-0.100531	0.0132609	0.132793	4704.24	140	0
Total lipids in chylomicrons and extremely large VLDL	0.0418566	0.0133308	0.0157282	0.0679851	0.00169044	2132.3	158	0		-0.0532353	0.0288889	-0.109858	0.00338695	0.0653641	4646.8	140	0
Phospholipids in chylomicrons and extremely large VLDL	0.045137	0.0137436	0.0181996	0.0720745	0.00102264	2282.39	158	0		-0.0456391	0.0299807	-0.104401	0.0131231	0.127938	5039.66	140	0
Cholesterol in chylomicrons and extremely large VLDL	0.0404697	0.0138342	0.0133546	0.0675848	0.00344092	2293.08	158	0		-0.0355948	0.0296245	-0.093659	0.0224693	0.229545	4878.88	140	0
Cholesteryl esters in chylomicrons and extremely large VLDL	0.0379977	0.0138457	0.0108601	0.0651354	0.00606289	2287.4	158	0		-0.0267013	0.0291502	-0.0838356	0.0304331	0.359672	4704.03	140	0
Free cholesterol in chylomicrons and extremely large VLDL	0.0426555	0.0136633	0.0158756	0.0694355	0.00179677	2238.52	158	0		-0.0462228	0.0299966	-0.105016	0.0125704	0.123332	5006.39	140	0
Triglycerides in chylomicrons and extremely large VLDL	0.0404834	0.0128506	0.0152963	0.0656705	0.00163094	1974.55	158	6.03e-311		-0.0633538	0.0282687	-0.118761	-0.0079471	0.0250179	4434.14	140	0
Concentration of very large VLDL particles	0.0408467	0.0144383	0.0125476	0.0691458	0.00466862	2511.65	158	0		0.00461065	0.0273241	-0.0489445	0.0581658	0.866002	4172.99	140	0
Total lipids in very large VLDL	0.0404776	0.0143492	0.0123533	0.0686019	0.00478883	2475.55	158	0		-0.000807796	0.0271552	-0.054032	0.0524164	0.976269	4113.16	140	0
Phospholipids in very large VLDL	0.0382815	0.0142366	0.0103777	0.0661854	0.00716787	2422.57	158	0		0.00522529	0.0275515	-0.0487757	0.0592263	0.849579	4209.07	140	0
Cholesterol in very large VLDL	0.0287655	0.0139791	0.00136638	0.0561647	0.0396147	2280.49	158	0		0.0286565	0.0279481	-0.0261218	0.0834348	0.3052	4228.23	140	0
Cholesteryl esters in very large VLDL	0.0215113	0.0135485	-0.00504371	0.0480664	0.112348	2109.52	158	0		0.0459968	0.0283793	-0.00962654	0.10162	0.105063	4292.94	140	0
Free cholesterol in very large VLDL	0.0353507	0.0141877	0.00754286	0.0631586	0.0127152	2388.29	158	0		0.00937634	0.0276712	-0.0448592	0.0636119	0.734724	4214.51	140	0
Triglycerides in very large VLDL	0.0448889	0.0143092	0.0168429	0.0729349	0.00170643	2491.15	158	0		-0.0152318	0.0269399	-0.068034	0.0375704	0.571802	4096.77	140	0
Concentration of large VLDL particles	0.0367152	0.0144555	0.00838233	0.065048	0.0110894	2494.86	158	0		0.016185	0.0270162	-0.0367668	0.0691367	0.549117	4042.36	140	0
Total lipids in large VLDL	0.035846	0.0143024	0.00781325	0.0638788	0.0122006	2438.26	158	0		0.0155664	0.0265104	-0.0363939	0.0675268	0.557081	3885.99	140	0
Phospholipids in large VLDL	0.0383499	0.0144548	0.0100185	0.0666814	0.00797585	2498.16	158	0		0.0206414	0.0274142	-0.0330904	0.0743732	0.451483	4168.09	140	0
Cholesterol in large VLDL	0.0279298	0.013941	0.000605508	0.0552541	0.0451308	2261.72	158	0		0.0399424	0.0275723	-0.0140992	0.0939841	0.147437	4103.52	140	0
Cholesteryl esters in large VLDL	0.0200095	0.0132794	-0.00601819	0.0460371	0.131861	2011.37	158	2.56e-318		0.0524485	0.0277401	-0.00192207	0.106819	0.0586629	4070.82	140	0
Free cholesterol in large VLDL	0.0347515	0.0143556	0.00661457	0.0628884	0.0154878	2451.75	158	0		0.0273344	0.0273051	-0.0261837	0.0808524	0.316793	4114.42	140	0
Triglycerides in large VLDL	0.0380473	0.0141121	0.0103876	0.065707	0.00701604	2394.86	158	0		-0.00204343	0.0256052	-0.0522296	0.0481427	0.936392	3657.61	140	0
Concentration of medium VLDL particles	0.000897116	0.0125155	-0.0236334	0.0254276	0.942856	1752.94	158	7.48185e-267		0.0658874	0.0290436	0.00896189	0.122813	0.0232947	4378.42	140	0
Total lipids in medium VLDL	0.0098334	0.013155	-0.0159503	0.0356171	0.454759	1953.56	158	9.46493e-307		0.0556342	0.0278229	0.00110138	0.110167	0.045545	4053.38	140	0
Phospholipids in medium VLDL	-0.00145864	0.0124081	-0.0257784	0.0228611	0.90642	1719.75	158	2.71918e-260		0.0702022	0.0295561	0.0122723	0.128132	0.0175385	4525.85	140	0
Cholesterol in medium VLDL	-0.0267484	0.0108548	-0.0480238	-0.005473	0.0137319	1319.28	158	2.67645e-182		0.0894147	0.0328676	0.0249941	0.153835	0.00651938	5609.95	140	0
Cholesteryl esters in medium VLDL	-0.0379178	0.0106915	-0.0588732	-0.0169625	0.000390324	1296.29	158	6.71557e-178		0.093772	0.03432	0.0265047	0.161039	0.00628975	6195.09	140	0
Free cholesterol in medium VLDL	-0.00976736	0.011702	-0.0327032	0.0131685	0.4039	1525.36	158	3.87044e-222		0.0780057	0.0302986	0.0186205	0.137391	0.0100366	4742.8	140	0
Triglycerides in medium VLDL	0.0331241	0.014341	0.00501572	0.0612326	0.0209022	2425.31	158	0		0.0179306	0.0258367	-0.0327092	0.0685705	0.487682	3651.55	140	0
Concentration of small VLDL particles	0.0218318	0.0139486	-0.00550746	0.0491711	0.117545	2222.8	158	0		0.0596328	0.0276174	0.00550271	0.113763	0.0308309	4041.55	140	0
Total lipids in small VLDL	0.0192358	0.0137293	-0.00767367	0.0461452	0.161192	2140.94	158	0		0.0598824	0.027338	0.00629981	0.113465	0.0284923	3937.18	140	0
Phospholipids in small VLDL	0.00244556	0.0127106	-0.0224672	0.0273583	0.847426	1806.02	158	2.27437e-277		0.0811619	0.0292374	0.0238567	0.138467	0.00550381	4432.02	140	0
Cholesterol in small VLDL	-0.00166273	0.0120696	-0.025319	0.0219936	0.890428	1622.68	158	3.52163e-241		0.0913915	0.0301539	0.0322898	0.150493	0.00243878	4697.23	140	0
Cholesteryl esters in small VLDL	0.00381411	0.0122379	-0.0201723	0.0278005	0.755297	1672.31	158	6.14439e-251		0.0900409	0.0297763	0.0316793	0.148402	0.0024953	4591.26	140	0
Free cholesterol in small VLDL	-0.0112631	0.0117118	-0.0342183	0.0116921	0.336207	1526.88	158	1.9532e-222		0.0918645	0.0311985	0.0307153	0.153014	0.00323465	5025.17	140	0
Triglycerides in small VLDL	0.0414486	0.0148844	0.0122752	0.070622	0.00535767	2618.17	158	0		0.00834062	0.0277772	-0.0461027	0.0627839	0.763972	4229.59	140	0
Concentration of very small VLDL particles	-0.00904249	0.0102974	-0.0292254	0.0111404	0.379872	1213.01	158	4.6301e-162		0.0865279	0.027882	0.0318792	0.141177	0.00191336	4124.29	140	0
Total lipids in very small VLDL	-0.00731841	0.010143	-0.0271986	0.0125618	0.470586	1185.89	158	6.15543e-157		0.0789058	0.026092	0.0277655	0.130046	0.00249345	3639.41	140	0
Phospholipids in very small VLDL	-0.00176026	0.0104973	-0.022335	0.0188144	0.86683	1262.37	158	1.97397e-171		0.0797226	0.0258209	0.0291137	0.130332	0.0020183	3542.22	140	0
Cholesterol in very small VLDL	-0.0273841	0.00913407	-0.0452868	-0.00948128	0.00271746	986.235	158	8.17679e-120		0.0865896	0.0294295	0.0289078	0.144271	0.00325812	4747.9	140	0
Cholesteryl esters in very small VLDL	-0.0328213	0.00914802	-0.0507514	-0.0148912	0.000333473	1000.83	158	1.7336e-122		0.0858039	0.0303667	0.0262852	0.145323	0.00471935	5114.36	140	0
Free cholesterol in very small VLDL	-0.0129016	0.00963279	-0.0317819	0.00597864	0.180458	1070.35	158	2.59461e-135		0.0855391	0.0272449	0.0321391	0.138939	0.00169156	3970.79	140	0
Triglycerides in very small VLDL	0.0354911	0.0135479	0.00893722	0.0620449	0.00880133	2107.49	158	0		0.0268673	0.0260415	-0.024174	0.0779086	0.302207	3611.81	140	0
Concentration of IDL particles	-0.0321257	0.0112505	-0.0541767	-0.0100747	0.00429711	1439.51	158	1.8683e-205		0.102189	0.0374233	0.0288389	0.175538	0.00632168	7386.85	140	0
Total lipids in IDL	-0.0402913	0.0110015	-0.0618542	-0.0187284	0.000249914	1441.78	158	6.76051e-206		0.0912502	0.0358074	0.0210676	0.161433	0.0108231	7083.86	140	0
Phospholipids in IDL	-0.038765	0.0107382	-0.0598119	-0.0177182	0.000306179	1379.05	158	8.88579e-194		0.0919365	0.0343292	0.0246513	0.159222	0.00740439	6537.09	140	0
Cholesterol in IDL	-0.0452175	0.0112881	-0.0673421	-0.0230929	6.18123e-05	1521.32	158	2.36969e-221		0.0896102	0.0373953	0.0163153	0.162905	0.0165619	7743.71	140	0
Cholesteryl esters in IDL	-0.0446755	0.0113143	-0.0668516	-0.0224994	7.8618e-05	1529.42	158	6.24281e-223		0.0894314	0.037708	0.0155237	0.163339	0.0177073	7878.92	140	0
Free cholesterol in IDL	-0.0459005	0.0110183	-0.0674964	-0.0243045	3.10228e-05	1442.46	158	4.99531e-206		0.0880485	0.0358381	0.017806	0.158291	0.0140163	7077.53	140	0
Triglycerides in IDL	0.0246652	0.0121459	0.000859135	0.0484713	0.042282	1682.07	158	7.36608e-253		0.0445839	0.0226397	0.000210041	0.0889578	0.0489212	2710.65	140	0
Concentration of large LDL particles	-0.0261322	0.0125094	-0.0506506	-0.00161386	0.0367067	1754.41	158	3.83573e-267		0.104118	0.0361749	0.033215	0.175021	0.00399981	6805.39	140	0
Total lipids in large LDL	-0.033498	0.0120639	-0.0571432	-0.00985271	0.00549122	1652.48	158	4.91274e-247		0.0967722	0.0363235	0.0255781	0.167966	0.00771774	6948.49	140	0
Phospholipids in large LDL	-0.0344568	0.0117457	-0.0574784	-0.0114352	0.00335096	1559.51	158	8.3548e-229		0.0986164	0.0369245	0.0262444	0.170988	0.00756799	7148.14	140	0
Cholesterol in large LDL	-0.0366226	0.0120568	-0.0602541	-0.0129912	0.00238551	1655.52	158	1.24202e-247		0.0955278	0.0367605	0.0234772	0.167578	0.00935907	7138.24	140	0
Cholesteryl esters in large LDL	-0.0330132	0.0121226	-0.0567735	-0.00925299	0.00646361	1665.71	158	1.22902e-249		0.0942131	0.0359168	0.0238162	0.16461	0.00871352	6782.08	140	0
Free cholesterol in large LDL	-0.0452398	0.0120519	-0.0688615	-0.0216182	0.000174202	1677.22	158	6.64982e-252		0.096631	0.0384977	0.0211756	0.172086	0.0120715	7938.12	140	0
Triglycerides in large LDL	0.0221522	0.0124022	-0.00215614	0.0464606	0.0740751	1744.66	158	3.25082e-265		0.0541648	0.0225505	0.0099658	0.0983638	0.0163087	2675.17	140	0
Concentration of medium LDL particles	-0.0127645	0.0114565	-0.0352192	0.00969013	0.265203	1453.13	158	4.28243e-208		0.0794666	0.0318	0.0171386	0.141795	0.0124562	5192.37	140	0
Total lipids in medium LDL	-0.0155728	0.0126297	-0.0403269	0.00918142	0.217565	1770.93	158	2.05571e-270		0.0919241	0.0342165	0.0248596	0.158988	0.00721965	6028.78	140	0
Phospholipids in medium LDL	-0.0177732	0.0130582	-0.0433672	0.00782086	0.17349	1893.09	158	1.10281e-294		0.102751	0.0364871	0.0312362	0.174266	0.00486122	6855.51	140	0
Cholesterol in medium LDL	-0.0180803	0.012212	-0.0420157	0.00585513	0.138729	1654.28	158	2.17761e-247		0.0897074	0.0340022	0.0230631	0.156352	0.00833274	5948.23	140	0
Cholesteryl esters in medium LDL	-0.0116188	0.0122754	-0.0356785	0.0124409	0.343887	1673.11	158	4.27434e-251		0.0810703	0.0319664	0.0184162	0.143724	0.0112091	5262.28	140	0
Free cholesterol in medium LDL	-0.034447	0.0123574	-0.0586675	-0.0102264	0.00531084	1704.35	158	2.97423e-257		0.10671	0.0390148	0.0302411	0.183179	0.00623577	7879.96	140	0
Triglycerides in medium LDL	0.0282316	0.0137632	0.00125568	0.0552076	0.0402441	2172.25	158	0		0.0324017	0.0247534	-0.016115	0.0809183	0.190542	3259.23	140	0
Concentration of small LDL particles	-0.0120681	0.0124585	-0.0364868	0.0123506	0.332715	1725.13	158	2.35779e-261		0.0864916	0.034318	0.0192283	0.153755	0.0117255	6071.39	140	0
Total lipids in small LDL	-0.0191042	0.0133937	-0.0453558	0.00714745	0.153765	1998.33	158	1.05e-315		0.0991592	0.0381285	0.0244273	0.173891	0.00930455	7512.04	140	0
Phospholipids in small LDL	-0.0259693	0.0140179	-0.0534444	0.0015059	0.0639435	2198.56	158	0		0.120441	0.0438816	0.0344328	0.206449	0.0060571	9995	140	0
Cholesterol in small LDL	-0.021516	0.0128473	-0.0466967	0.00366476	0.0939842	1834.14	158	5.92334e-283		0.0953571	0.0368891	0.0230545	0.16766	0.00973876	7014.12	140	0
Cholesteryl esters in small LDL	-0.0143348	0.0129046	-0.0396279	0.0109583	0.266643	1852.26	158	1.48204e-286		0.0819297	0.0337214	0.0158357	0.148024	0.0151154	5866.55	140	0
Free cholesterol in small LDL	-0.0380586	0.0129582	-0.0634567	-0.0126605	0.00331373	1875.78	158	3.09485e-291		0.119764	0.043996	0.0335315	0.205996	0.0064859	10030.9	140	0
Triglycerides in small LDL	0.0334834	0.0143284	0.00539971	0.061567	0.0194468	2401.15	158	0		7.51245e-05	0.0271111	-0.0530626	0.0532128	0.997789	3988.2	140	0
Concentration of very large HDL particles	-0.046773	0.00930215	-0.0650052	-0.0285408	4.95121e-07	1189.24	158	1.43842e-157		-0.0108958	0.0263716	-0.0625842	0.0407926	0.679487	4431.51	140	0
Total lipids in very large HDL	-0.0460693	0.00985108	-0.0653774	-0.0267612	2.91707e-06	1337.52	158	8.54208e-186		-0.0146721	0.0255672	-0.0647838	0.0354396	0.56606	4176.82	140	0
Phospholipids in very large HDL	-0.0425614	0.00964607	-0.0614677	-0.0236551	1.02274e-05	1281.77	158	3.96222e-175		-0.0223514	0.0237068	-0.0688167	0.024114	0.345771	3589.17	140	0
Cholesterol in very large HDL	-0.052155	0.0108574	-0.0734356	-0.0308745	1.55818e-06	1613.28	158	2.46676e-239		-0.00484587	0.0288543	-0.0614004	0.0517086	0.866628	5282.64	140	0
Cholesteryl esters in very large HDL	-0.0531447	0.0108184	-0.0743487	-0.0319406	8.995e-07	1623.87	158	2.06102e-241		-0.0102672	0.0288542	-0.0668214	0.046287	0.721968	5355.42	140	0
Free cholesterol in very large HDL	-0.0465182	0.0109289	-0.0679387	-0.0250976	2.07701e-05	1531.45	158	2.51284e-223		0.014044	0.0284119	-0.0416434	0.0697313	0.621095	4799.48	140	0
Triglycerides in very large HDL	0.0125853	0.0106087	-0.0082078	0.0333785	0.235497	1298.5	158	2.53576e-178		-0.0129211	0.0233341	-0.058656	0.0328138	0.579755	2913.79	140	0
Concentration of large HDL particles	-0.0473497	0.0100144	-0.0669779	-0.0277216	2.26539e-06	1455.28	158	1.63574e-208		-0.0509137	0.0258795	-0.101638	-0.000189778	0.0491448	4504.6	140	0
Total lipids in large HDL	-0.0446704	0.0101106	-0.0644872	-0.0248535	9.95436e-06	1478.02	158	6.32472e-213		-0.0529392	0.0257888	-0.103485	-0.0023932	0.040092	4456.78	140	0
Phospholipids in large HDL	-0.0405266	0.0099206	-0.059971	-0.0210823	4.40579e-05	1414.45	158	1.31144e-200		-0.0568927	0.0253629	-0.106604	-0.00718148	0.0248872	4284.93	140	0
Cholesterol in large HDL	-0.0506306	0.0109111	-0.0720165	-0.0292448	3.47962e-06	1708.66	158	4.19778e-258		-0.0468223	0.0274172	-0.10056	0.00691536	0.0876785	5000.38	140	0
Cholesteryl esters in large HDL	-0.0514735	0.011171	-0.0733686	-0.0295784	4.0697e-06	1781.23	158	1.87215e-272		-0.0488822	0.0276976	-0.103169	0.00540511	0.0775885	5075.34	140	0
Free cholesterol in large HDL	-0.0470214	0.00999139	-0.0666045	-0.0274383	2.52386e-06	1446.64	158	7.75273e-207		-0.03961	0.0262766	-0.0911121	0.0118921	0.131701	4637.62	140	0
Triglycerides in large HDL	0.00819394	0.00804647	-0.00757715	0.023965	0.308523	781.976	158	2.67406e-83		-0.0382471	0.0216131	-0.0806086	0.00411453	0.0767892	2616.48	140	0
Concentration of medium HDL particles	-0.0279075	0.0100032	-0.0475138	-0.00830122	0.00527315	1312.85	158	4.56623e-181		-0.0770493	0.0220954	-0.120356	-0.0337423	0.000488255	2969.28	140	0
Total lipids in medium HDL	-0.0226676	0.00997482	-0.0422183	-0.00311698	0.0230573	1285.55	158	7.53281e-176		-0.0781345	0.0217472	-0.120759	-0.03551	0.000327072	2832.78	140	0
Phospholipids in medium HDL	-0.0164242	0.00993698	-0.0359007	0.00305226	0.0983637	1257.52	158	1.6522e-170		-0.0805869	0.0213691	-0.12247	-0.0387034	0.000162475	2696.1	140	0
Cholesterol in medium HDL	-0.0338964	0.0106561	-0.0547824	-0.0130104	0.001468	1493.26	158	6.9014e-216		-0.0731856	0.023744	-0.119724	-0.0266473	0.00205428	3436.57	140	0
Cholesteryl esters in medium HDL	-0.0341996	0.0109269	-0.0556163	-0.0127829	0.00174888	1558.53	158	1.29867e-228		-0.0757212	0.0241825	-0.123119	-0.0283236	0.00174067	3538.39	140	0
Free cholesterol in medium HDL	-0.0319766	0.00948824	-0.0505736	-0.0133797	0.000751326	1210.34	158	1.48012e-161		-0.0613599	0.0219027	-0.104289	-0.0184307	0.00508683	2989.54	140	0
Triglycerides in medium HDL	0.036847	0.0125459	0.0122571	0.0614369	0.00331418	1796.08	158	2.12973e-275		-0.024337	0.0284282	-0.0800564	0.0313823	0.39195	4277.19	140	0
Concentration of small HDL particles	-0.0073327	0.00997165	-0.0268771	0.0122117	0.462123	1106.66	158	4.52484e-142		-0.00201004	0.0122849	-0.0260885	0.0220684	0.870032	778.81	140	2.96708e-89
Total lipids in small HDL	0.00478565	0.0106624	-0.0161127	0.025684	0.653551	1274.55	158	9.42704e-174		-0.0243722	0.0133838	-0.0506045	0.00186005	0.0686034	931.171	140	5.33232e-117
Phospholipids in small HDL	0.00688586	0.0107765	-0.014236	0.0280078	0.522842	1315.78	158	1.25618e-181		-0.0400158	0.0151263	-0.0696634	-0.0103683	0.0081583	1202.06	140	3.46581e-168
Cholesterol in small HDL	-0.0125987	0.00975156	-0.0317117	0.00651436	0.196369	1062.21	158	8.3864e-134		-0.00503827	0.0126676	-0.0298667	0.0197902	0.69083	831.068	140	1.16136e-98
Cholesteryl esters in small HDL	-0.0128173	0.00949623	-0.0314299	0.00579536	0.177106	1000.79	158	1.76769e-122		-0.00737274	0.0122384	-0.03136	0.0166146	0.546891	770.686	140	8.37949e-88
Free cholesterol in small HDL	-0.0106865	0.0098395	-0.0299719	0.00859897	0.277445	1118.55	158	2.72415e-144		0.00212058	0.0151629	-0.0275988	0.0318399	0.888776	1231.63	140	7.01367e-174
Triglycerides in small HDL	0.0485876	0.0144273	0.0203101	0.0768651	0.000757821	2462.8	158	0		0.0103339	0.0292158	-0.046929	0.0675968	0.723557	4684	140	0
Phospholipids to total lipids ratio in chylomicrons and extremely large VLDL	0.0307209	0.00895616	0.0131668	0.0482749	0.000603278	881.77	158	6.51262e-101		0.0474506	0.0263249	-0.00414622	0.0990473	0.0714671	3528.33	140	0
Cholesterol to total lipids ratio in chylomicrons and extremely large VLDL	-0.0234065	0.00793732	-0.0389636	-0.00784933	0.00318892	698.372	158	5.81083e-69		0.0947833	0.0217999	0.0520556	0.137511	1.37457e-05	2440.26	140	0
Cholesteryl esters to total lipids ratio in chylomicrons and extremely large VLDL	-0.0228282	0.00737677	-0.0372866	-0.00836969	0.00197078	596.646	158	3.48685e-52		0.101293	0.0217381	0.0586864	0.1439	3.16663e-06	2399.83	140	0
Free cholesterol to total lipids ratio in chylomicrons and extremely large VLDL	-0.0204088	0.0086451	-0.0373532	-0.00346439	0.0182387	839.166	158	2.46744e-93		0.0640673	0.0199392	0.0249865	0.103148	0.00131294	2067.81	140	0
Triglycerides to total lipids ratio in chylomicrons and extremely large VLDL	0.0088144	0.00748749	-0.00586107	0.0234899	0.239109	613.508	158	6.62033e-55		-0.0938956	0.0211941	-0.135436	-0.052355	9.41199e-06	2276.88	140	0
Phospholipids to total lipids ratio in very large VLDL	-0.00687706	0.0090076	-0.0245319	0.0107778	0.445182	901.076	158	2.25502e-104		0.060006	0.0241612	0.0126501	0.107362	0.0130072	3003.68	140	0
Cholesterol to total lipids ratio in very large VLDL	-0.0562408	0.0122021	-0.0801569	-0.0323247	4.04399e-06	1804.55	158	4.45568e-277		0.07998	0.028999	0.023142	0.136818	0.00581513	4725.26	140	0
Cholesteryl esters to total lipids ratio in very large VLDL	-0.0561363	0.0122513	-0.0801488	-0.0321237	4.60399e-06	1817.32	158	1.29973e-279		0.0819111	0.0299577	0.023194	0.140628	0.00625268	5038.1	140	0
Free cholesterol to total lipids ratio in very large VLDL	-0.0490459	0.0108904	-0.070391	-0.0277007	6.68124e-06	1405.92	158	5.82216e-199		0.0641395	0.0228913	0.0192726	0.109006	0.00507996	2878.8	140	0
Triglycerides to total lipids ratio in very large VLDL	0.0521011	0.0114223	0.0297133	0.0744888	5.08275e-06	1547.16	158	2.15725e-226		-0.0904587	0.0287196	-0.146749	-0.0341683	0.00163426	4533.88	140	0
Phospholipids to total lipids ratio in large VLDL	0.0384162	0.0118131	0.0152626	0.0615698	0.0011459	1648.1	158	3.56982e-246		0.030038	0.0295976	-0.0279733	0.0880493	0.310163	4797.17	140	0
Cholesterol to total lipids ratio in large VLDL	-0.0395279	0.00973448	-0.0586074	-0.0204483	4.89455e-05	1106.23	158	5.44636e-142		0.103972	0.0276677	0.049743	0.1582	0.000171362	4144.58	140	0
Cholesteryl esters to total lipids ratio in large VLDL	-0.0492577	0.0107332	-0.0702948	-0.0282206	4.44774e-06	1401.31	158	4.52716e-198		0.0907427	0.0272969	0.0372409	0.144245	0.000886437	4204.28	140	0
Free cholesterol to total lipids ratio in large VLDL	-0.00111764	0.00865842	-0.0180881	0.0158529	0.897293	850.928	158	2.03385e-95		0.0971016	0.0257117	0.0467066	0.147497	0.000159016	3478.81	140	0
Triglycerides to total lipids ratio in large VLDL	0.0138572	0.00822781	-0.00226928	0.0299838	0.0921441	761.129	158	1.10031e-79		-0.103827	0.0270777	-0.156899	-0.0507541	0.000125878	3822.07	140	0
Phospholipids to total lipids ratio in medium VLDL	-0.0531737	0.0117295	-0.0761635	-0.0301839	5.80604e-06	1663.72	158	3.02447e-249		0.0832756	0.032891	0.0188092	0.147742	0.0113458	6067.15	140	0
Cholesterol to total lipids ratio in medium VLDL	-0.0627844	0.0132755	-0.0888043	-0.0367645	2.25232e-06	2213.57	158	0		0.0675625	0.0332661	0.00236091	0.132764	0.042258	6447.45	140	0
Cholesteryl esters to total lipids ratio in medium VLDL	-0.06344	0.0135502	-0.0899984	-0.0368817	2.84291e-06	2318.34	158	0		0.0628034	0.0331411	-0.00215318	0.12776	0.0580884	6433.07	140	0
Free cholesterol to total lipids ratio in medium VLDL	-0.0587514	0.012206	-0.0826751	-0.0348277	1.48433e-06	1833.91	158	6.59514e-283		0.0778291	0.0328658	0.0134121	0.142246	0.0178803	6166.89	140	0
Triglycerides to total lipids ratio in medium VLDL	0.0616919	0.0130147	0.036183	0.0872007	2.13545e-06	2113.47	158	0		-0.0721888	0.0334188	-0.13769	-0.00668787	0.0307632	6463.73	140	0
Phospholipids to total lipids ratio in small VLDL	-0.0619374	0.0138582	-0.0890995	-0.0347754	7.84466e-06	2334.24	158	0		0.0713267	0.0385108	-0.00415446	0.146808	0.0640083	8361.91	140	0
Cholesterol to total lipids ratio in small VLDL	-0.053004	0.0127434	-0.0779811	-0.0280269	3.19194e-05	1910.06	158	4.56548e-298		0.0971297	0.0370227	0.0245653	0.169694	0.00870266	7477.58	140	0
Cholesteryl esters to total lipids ratio in small VLDL	-0.0397532	0.0111317	-0.0615714	-0.017935	0.000355398	1418.01	158	2.69189e-201		0.107575	0.0351381	0.0387047	0.176446	0.00220229	6551.97	140	0
Free cholesterol to total lipids ratio in small VLDL	-0.0627355	0.0137004	-0.0895884	-0.0358826	4.67015e-06	2290.65	158	0		0.0685665	0.0377877	-0.00549734	0.14263	0.0695976	8083.43	140	0
Triglycerides to total lipids ratio in small VLDL	0.0566456	0.0132365	0.0307021	0.082589	1.87304e-05	2083.35	158	0		-0.0908387	0.0375964	-0.164528	-0.0171497	0.0156855	7796.32	140	0
Phospholipids to total lipids ratio in very small VLDL	0.0459473	0.00983274	0.0266751	0.0652194	2.96993e-06	1130.51	158	1.57567e-146		0.0156922	0.0241026	-0.0315488	0.0629332	0.515008	3149.61	140	0
Cholesterol to total lipids ratio in very small VLDL	-0.0619303	0.0135026	-0.0883955	-0.0354652	4.50646e-06	2258.98	158	0		0.0472142	0.0356134	-0.0225881	0.117016	0.184926	7289.24	140	0
Cholesteryl esters to total lipids ratio in very small VLDL	-0.0628893	0.0136494	-0.0896422	-0.0361364	4.07606e-06	2332.64	158	0		0.0416504	0.0353095	-0.0275563	0.110857	0.238168	7240.62	140	0
Free cholesterol to total lipids ratio in very small VLDL	-0.0391238	0.00908611	-0.0569326	-0.0213151	1.66311e-05	932.517	158	4.83747e-110		0.0699888	0.029323	0.0125157	0.127462	0.0169947	4503.91	140	0
Triglycerides to total lipids ratio in very small VLDL	0.0603549	0.0135121	0.0338712	0.0868386	7.94232e-06	2251.18	158	0		-0.0564884	0.0357481	-0.126555	0.0135779	0.114066	7309.02	140	0
Phospholipids to total lipids ratio in IDL	0.0258334	0.00932517	0.0075561	0.0441108	0.00560061	960.992	158	3.29372e-115		-0.0143171	0.0283631	-0.0699086	0.0412745	0.613715	4121.87	140	0
Cholesterol to total lipids ratio in IDL	-0.0561076	0.0129487	-0.0814871	-0.0307281	1.47052e-05	1957.84	158	1.31885e-307		0.0356382	0.037015	-0.0369112	0.108188	0.335646	7420.73	140	0
Cholesteryl esters to total lipids ratio in IDL	-0.0491043	0.0115429	-0.0717283	-0.0264802	2.09916e-05	1540.63	158	4.06708e-225		0.0307333	0.0360725	-0.0399687	0.101435	0.394221	6978.23	140	0
Free cholesterol to total lipids ratio in IDL	-0.0418501	0.00973649	-0.0609336	-0.0227666	1.72132e-05	1071.95	158	1.30775e-135		0.0181153	0.0224256	-0.0258389	0.0620695	0.419209	2636.73	140	0
Triglycerides to total lipids ratio in IDL	0.0610751	0.013381	0.0348484	0.0873018	5.01094e-06	2134.88	158	0		-0.0405901	0.0366255	-0.112376	0.031196	0.267756	7419.58	140	0
Phospholipids to total lipids ratio in large LDL	-0.00101782	0.00925229	-0.0191523	0.0171167	0.912404	952.842	158	9.99376e-114		-0.00883955	0.022436	-0.0528142	0.0351351	0.693589	2597.71	140	0
Cholesterol to total lipids ratio in large LDL	-0.0592508	0.0114279	-0.0816494	-0.0368522	2.16285e-07	1531.54	158	2.41782e-223		0.0388942	0.0333527	-0.0264771	0.104266	0.243554	6050.55	140	0
Cholesteryl esters to total lipids ratio in large LDL	-0.0132833	0.00942404	-0.0317545	0.00518779	0.158683	983.885	158	2.19836e-119		0.0201475	0.0217464	-0.0224753	0.0627704	0.354197	2429.27	140	0
Free cholesterol to total lipids ratio in large LDL	-0.0619861	0.0143461	-0.0901044	-0.0338677	1.5549e-05	2520.44	158	0		0.0291869	0.0334716	-0.0364173	0.0947911	0.383213	6364.42	140	0
Triglycerides to total lipids ratio in large LDL	0.0572609	0.0119239	0.03389	0.0806317	1.5694e-06	1646.25	158	8.23918e-246		-0.0421723	0.0339427	-0.1087	0.0243553	0.214068	6187.79	140	0
Phospholipids to total lipids ratio in medium LDL	-0.0132499	0.00990182	-0.0326575	0.00615764	0.180854	1093.24	158	1.44159e-139		0.0720631	0.0235984	0.0258103	0.118316	0.00226015	2879.44	140	0
Cholesterol to total lipids ratio in medium LDL	-0.0392049	0.00701953	-0.0529632	-0.0254466	2.3354e-08	547.702	158	1.92667e-44		0.00528553	0.0198726	-0.0336648	0.0442359	0.790262	2035.36	140	0
Cholesteryl esters to total lipids ratio in medium LDL	0.0209945	0.0111678	-0.000894381	0.0428834	0.0601198	1401.04	158	5.10467e-198		-0.0393873	0.022392	-0.0832757	0.00450112	0.0785799	2612.08	140	0
Free cholesterol to total lipids ratio in medium LDL	-0.0554466	0.0143359	-0.0835449	-0.0273482	0.000109881	2491.88	158	0		0.0447668	0.0341478	-0.0221628	0.111697	0.189867	6559.47	140	0
Triglycerides to total lipids ratio in medium LDL	0.0509393	0.0113232	0.0287458	0.0731328	6.83839e-06	1464.18	158	3.07916e-210		-0.0649629	0.0353781	-0.134304	0.00437808	0.0663209	6629.85	140	0
Phospholipids to total lipids ratio in small LDL	-0.0194916	0.0112746	-0.0415899	0.00260672	0.0838452	1420.86	158	7.58349e-202		0.0526332	0.0290837	-0.00437077	0.109637	0.0703396	4384.79	140	0
Cholesterol to total lipids ratio in small LDL	-0.0306732	0.00731777	-0.045016	-0.0163304	2.76981e-05	591.398	158	2.422e-51		0.0186782	0.0178677	-0.0163426	0.053699	0.295857	1634.71	140	6.14703e-253
Cholesteryl esters to total lipids ratio in small LDL	0.0160228	0.0112286	-0.00598527	0.0380308	0.153591	1408.83	158	1.60204e-199		-0.0486585	0.0305828	-0.108601	0.0112837	0.111599	4846.98	140	0
Free cholesterol to total lipids ratio in small LDL	-0.048621	0.0133709	-0.074828	-0.022414	0.000276552	2118.15	158	0		0.0733815	0.0379977	-0.00109412	0.147857	0.0534576	7937.2	140	0
Triglycerides to total lipids ratio in small LDL	0.0552496	0.0134982	0.0287932	0.081706	4.25609e-05	2159.34	158	0		-0.0785158	0.0377934	-0.152591	-0.00444074	0.0377554	7854.16	140	0
Phospholipids to total lipids ratio in very large HDL	-0.026834	0.00941265	-0.0452828	-0.00838525	0.00436027	1169.36	158	8.01599e-154		-0.0526023	0.0196812	-0.0911773	-0.0140272	0.00752391	2370.23	140	0
Cholesterol to total lipids ratio in very large HDL	-0.00254295	0.00673428	-0.0157421	0.0106562	0.705719	553.698	158	2.23803e-45		0.0634556	0.0219355	0.0204621	0.106449	0.00381788	2724.05	140	0
Cholesteryl esters to total lipids ratio in very large HDL	-0.0417936	0.0091612	-0.0597496	-0.0238377	5.06617e-06	935.854	158	1.20434e-110		0.0291436	0.0257929	-0.0214105	0.0796977	0.258515	3439.6	140	0
Free cholesterol to total lipids ratio in very large HDL	0.0384839	0.00849278	0.0218381	0.0551298	5.86033e-06	1022.27	158	1.99848e-126		0.0585646	0.0241536	0.0112236	0.105906	0.015322	3832.71	140	0
Triglycerides to total lipids ratio in very large HDL	0.0493849	0.013879	0.0221821	0.0765877	0.000373337	2414.12	158	0		0.00670772	0.0290876	-0.0503039	0.0637194	0.817622	4917.26	140	0
Phospholipids to total lipids ratio in large HDL	0.0585919	0.0108641	0.0372983	0.0798855	6.92262e-08	1403.04	158	2.10294e-198		-0.0113212	0.0246861	-0.0597059	0.0370634	0.646515	3359.41	140	0
Cholesterol to total lipids ratio in large HDL	-0.061198	0.0127699	-0.0862269	-0.036169	1.64816e-06	2042.5	158	0		-0.00696897	0.031072	-0.0678701	0.0539322	0.822536	5607.3	140	0
Cholesteryl esters to total lipids ratio in large HDL	-0.0589038	0.0123689	-0.0831468	-0.0346608	1.91437e-06	1860.11	158	4.07736e-288		-0.0167338	0.0287781	-0.0731389	0.0396714	0.560921	4668.97	140	0
Free cholesterol to total lipids ratio in large HDL	-0.0457128	0.0114229	-0.0681017	-0.0233239	6.28474e-05	1681.92	158	7.89175e-253		0.0458792	0.0339685	-0.020699	0.112457	0.176811	6897.08	140	0
Triglycerides to total lipids ratio in large HDL	0.050751	0.0134277	0.0244326	0.0770694	0.000157103	2251.77	158	0		0.0214447	0.0326312	-0.0425125	0.0854019	0.511063	6165.46	140	0
Phospholipids to total lipids ratio in medium HDL	0.05735	0.011975	0.0338789	0.080821	1.67512e-06	1774.05	158	4.96159e-271		0.0165772	0.0268968	-0.0361404	0.0692949	0.537678	4149.73	140	0
Cholesterol to total lipids ratio in medium HDL	-0.0554791	0.0133929	-0.0817292	-0.0292291	3.43635e-05	2202.27	158	0		-0.0219023	0.0309283	-0.0825218	0.0387172	0.478844	5445.57	140	0
Cholesteryl esters to total lipids ratio in medium HDL	-0.0500408	0.013165	-0.0758442	-0.0242374	0.000144085	2051.22	158	0		-0.0205929	0.02872	-0.0768842	0.0356983	0.473359	4526.74	140	0
Free cholesterol to total lipids ratio in medium HDL	-0.0500076	0.00988454	-0.0693813	-0.0306339	4.2109e-07	1383.9	158	1.03249e-194		-0.00972757	0.0294253	-0.0674012	0.047946	0.740958	5684.71	140	0
Triglycerides to total lipids ratio in medium HDL	0.0506074	0.0138151	0.0235297	0.077685	0.000249099	2308.86	158	0		0.0233532	0.0322303	-0.0398181	0.0865246	0.468714	5826.86	140	0
Phospholipids to total lipids ratio in small HDL	0.0139878	0.0112652	-0.00809192	0.0360675	0.214352	1511.81	158	1.6913e-219		-0.104634	0.0286658	-0.160819	-0.0484493	0.000262094	4539.97	140	0
Cholesterol to total lipids ratio in small HDL	-0.0468874	0.0120416	-0.070489	-0.0232858	9.86981e-05	1652.72	158	4.40177e-247		0.0551902	0.0318482	-0.00723234	0.117613	0.0831112	5362.12	140	0
Cholesteryl esters to total lipids ratio in small HDL	-0.0353956	0.010301	-0.0555855	-0.0152056	0.000590098	1215.53	158	1.5403e-162		0.0385491	0.02587	-0.0121562	0.0892543	0.136197	3555.52	140	0
Free cholesterol to total lipids ratio in small HDL	-0.0404563	0.0109243	-0.061868	-0.0190446	0.000212795	1476.53	158	1.23256e-212		0.0753149	0.0342085	0.00826619	0.142364	0.0276907	6715.76	140	0
Triglycerides to total lipids ratio in small HDL	0.0538253	0.014357	0.0256856	0.0819651	0.000177498	2534.8	158	0		0.0238899	0.0307457	-0.0363718	0.0841515	0.437151	5390.68	140	0
Body mass index	0.0343703	0.0101905	0.0143968	0.0543437	0.000744174	5049.61	158	0		-0.0026359	0.00858494	-0.0194624	0.0141906	0.758815	1644.65	139	1.88064e-255
Trunk fat mass	0.0229236	0.00970863	0.0038947	0.0419525	0.0182179	4413.54	158	0		-0.0134483	0.00810027	-0.0293248	0.00242822	0.0968683	1410.04	139	4.42627e-209
Whole body fat mass	0.026252	0.00961801	0.00740073	0.0451033	0.0063437	4605.29	158	0		-0.0113045	0.00788956	-0.026768	0.00415902	0.151902	1422.14	139	1.87223e-211
Body fat percentage	0.0170377	0.00686208	0.00358797	0.0304873	0.0130329	3764.61	158	0		-0.00565045	0.00572549	-0.0168724	0.0055715	0.323694	1202.73	139	8.71688e-169
Waist circumference	0.0335343	0.00806663	0.0177237	0.0493449	3.22227e-05	3864.23	158	0		0.000409563	0.00683844	-0.0129938	0.0138129	0.952242	1274.37	139	1.26428e-182
Atorvastatin*	0.00263997	0.000745338	0.00117911	0.00410083	0.000397143	793.052	154	1.19197e-86		0.0137046	0.00112924	0.0114913	0.015918	6.79708e-34	831.738	135	9.51372e-101
Simvastatin*	0.0086699	0.0015425	0.0056466	0.0116932	1.90202e-08	1055.67	158	1.35952e-132		0.0300103	0.002542	0.025028	0.0349927	3.64375e-32	1315.51	139	1.29586e-190
Metformin*	0.0122345	0.00109578	0.0100868	0.0143823	6.03883e-29	2047.25	154	0		0.00219892	0.000658446	0.000908364	0.00348947	0.000839118	337.73	135	2.29527e-19
Smoking status: Current*	0.00011755	0.000925105	-0.00169565	0.00193075	0.898888	302.377	158	3.95626e-11		-0.000676007	0.00122619	-0.00307933	0.00172732	0.581422	243.847	139	9.59476e-08
Smoking status: Previous*	0.000286562	0.00133703	-0.00233402	0.00290715	0.830292	251.424	158	3.22663e-06		0.000712335	0.00194143	-0.00309287	0.00451754	0.713684	243.334	139	1.07593e-07
Smoking status: Never*	-0.000818651	0.00161518	-0.0039844	0.0023471	0.612261	367.725	158	9.17967e-19		-0.00118096	0.00223458	-0.00556073	0.00319882	0.597158	326.635	140	5.93327e-17
Pack years adult smoking as proportion of life span exposed to smoking	0.0108975	0.00475298	0.0015817	0.0202134	0.0218607	356.055	158	2.59822e-17		-0.00267274	0.00661251	-0.0156333	0.0102878	0.686069	316.226	139	7.79084e-16
Pack years of smoking	0.00918521	0.00467957	1.32516e-05	0.0183572	0.0496657	343.931	158	7.68234e-16		-0.00464213	0.00640448	-0.0171949	0.00791065	0.468559	295.595	139	2.43954e-13
Alcohol intake frequency.	0.0247574	0.00669449	0.0116362	0.0378786	0.00021715	928.843	158	2.23384e-109		-0.00881042	0.00707797	-0.0226833	0.0050624	0.213218	476.385	139	1.61095e-38
Alcohol drinker status: Current*	-0.00124841	0.000633263	-0.0024896	-7.2109e-06	0.0486796	224.467	158	0.000402378		0.000467522	0.000837758	-0.00117448	0.00210953	0.576801	182.312	140	0.00938602
Alcohol drinker status: Never*	0.000677902	0.000383739	-7.42266e-05	0.00143003	0.0773003	155.209	158	0.547904		-0.000545983	0.000581716	-0.00168615	0.00059418	0.34795	166.655	139	0.0548809
Alcohol drinker status: Previous*	0.000540691	0.000478041	-0.000396269	0.00147765	0.258031	221.596	158	0.00063556		-6.56831e-05	0.000648383	-0.00133651	0.00120515	0.91931	187.114	139	0.00407138
C-reactive protein	0.0235387	0.0175144	-0.0107896	0.057867	0.178961	10215.3	158	0		0.00267216	0.0122307	-0.0213	0.0266443	0.827056	2311.19	140	0
*estimates for these binary outcomes are logodds

## Sheet: ST3
Supplementary Table 3. MR Egger estimates. Associations of genetic liability to type 2 diabetes or coronary artery disease with metabolic traits based on two-sample MR. N = 118,466 for metabolite outcomes, N = ~500,000 for adiposity outcomes, N = 372,938 for medication outcomes.
	Type 2 diabetes liability												Coronary artery disease liability
Outcome	Beta	SE	LCL	UCL	P-value	Egger intercept	Egger SE	Egger P-value	Q	Q DF	Q P-value		Beta	SE	LCL	UCL	P-value	Egger intercept	Egger SE	Egger P-value	Q	Q DF	Q P-value
Total cholesterol	-0.00399314	0.0211237	-0.0453956	0.0374093	0.850309	-0.00428778	0.0022021	0.0533028	1317.72	157	1.8408e-182		0.184569	0.061569	0.0638932	0.305244	0.00322278	-0.0114997	0.00497674	0.0223216	5156.63	139	0
Total cholesterol minus HDL-C	-0.00299511	0.0234845	-0.0490247	0.0430345	0.89868	-0.00289037	0.00244819	0.239542	1543.12	157	4.22395e-226		0.194219	0.0692358	0.0585169	0.329921	0.00575004	-0.00966041	0.00559656	0.0865451	6178.61	139	0
Remnant cholesterol (non-HDL, non-LDL -cholesterol)	-0.000708676	0.0222516	-0.0443217	0.0429044	0.974633	-0.00258571	0.00231968	0.26669	1388.4	157	4.70312e-196		0.15596	0.0648228	0.0289071	0.283013	0.0174457	-0.00685278	0.00523974	0.193084	5427.28	139	0
VLDL cholesterol	0.00411955	0.024762	-0.044414	0.0526531	0.868083	-0.000159314	0.00258141	0.950868	1702.13	157	2.47463e-257		0.0277649	0.0578945	-0.0857084	0.141238	0.632282	0.00340932	0.00467976	0.467518	4286.3	139	0
Clinical LDL cholesterol	-0.00700949	0.0237791	-0.0536165	0.0395975	0.768555	-0.0034043	0.00247888	0.171611	1583.14	157	6.24052e-234		0.252978	0.0749427	0.10609	0.399866	0.000955062	-0.0141727	0.00605795	0.0207329	7244.51	139	0
LDL cholesterol	-0.00502674	0.0243492	-0.0527512	0.0426977	0.836712	-0.00309619	0.00253833	0.224379	1655.1	157	4.61565e-248		0.223963	0.0720652	0.0827155	0.365211	0.00228627	-0.011996	0.00582535	0.0413345	6679.34	139	0
HDL cholesterol	-0.00524109	0.0208633	-0.0461331	0.0356509	0.801979	-0.00498515	0.00217506	0.0232368	1510.24	157	1.10076e-219		0.041046	0.0508207	-0.0585625	0.140654	0.420664	-0.00917578	0.00410707	0.0270706	4123.34	139	0
Total triglycerides	0.0163139	0.0288962	-0.0403227	0.0729505	0.573173	0.00279877	0.00301234	0.354263	2465.3	157	0		-0.189922	0.0513329	-0.290535	-0.0893095	0.000309951	0.0172197	0.00414979	5.77476e-05	3586.48	139	0
Triglycerides in VLDL	0.0156928	0.0289048	-0.0409607	0.0723463	0.58796	0.0029566	0.00301324	0.328003	2496.04	157	0		-0.203829	0.0510979	-0.303981	-0.103677	0.000106848	0.0180536	0.00413091	2.41125e-05	3596.45	139	0
Triglycerides in LDL	0.0171416	0.0262476	-0.0343037	0.0685868	0.514664	0.00101252	0.00273624	0.71185	1949.43	157	1.79476e-306		-0.0402428	0.0468712	-0.13211	0.0516248	0.392049	0.00768314	0.00378872	0.0444816	2863.7	139	0
Triglycerides in HDL	0.0136548	0.0251414	-0.0356223	0.0629318	0.587818	0.00263168	0.00262088	0.316867	1798.36	157	2.21357e-276		-0.18379	0.0534231	-0.2885	-0.0790812	0.000767577	0.0154959	0.00431832	0.000460102	3740.41	139	0
Total phospholipids in lipoprotein particles	0.000744318	0.0181489	-0.0348275	0.0363161	0.967339	-0.00320324	0.00189202	0.0924331	1005.45	157	9.71408e-124		0.0502908	0.0420018	-0.0320328	0.132614	0.233209	-0.00364879	0.00339493	0.284337	2479.84	139	0
Phospholipids in VLDL	0.00948291	0.0274237	-0.0442675	0.0632333	0.729961	0.0013824	0.00285886	0.629381	2133.11	157	0		-0.0658507	0.0545619	-0.172792	0.0410907	0.229521	0.00994675	0.00441055	0.0256824	3890.93	139	0
Phospholipids in LDL	-0.00513904	0.0249264	-0.0539948	0.0437167	0.836926	-0.00287847	0.00259848	0.269664	1727.55	157	2.35342e-262		0.240651	0.0757424	0.0921955	0.389106	0.00183244	-0.0127027	0.0061226	0.0398561	7348.9	139	0
Phospholipids in HDL	-0.00151031	0.0185233	-0.037816	0.0347954	0.93512	-0.00329569	0.00193113	0.0898711	1162.08	157	6.89947e-153		-0.0404604	0.0437895	-0.126288	0.0453669	0.3571	-0.00287183	0.00353897	0.418474	2988.4	139	0
Total esterified cholesterol	-0.00486782	0.0211046	-0.0462329	0.0364973	0.817886	-0.00445133	0.00220011	0.0447461	1324.82	157	7.98787e-184		0.192307	0.0615044	0.0717579	0.312855	0.00215323	-0.0124145	0.0049715	0.0136874	5182.79	139	0
Cholesteryl esters in VLDL	0.00177913	0.0233499	-0.0439866	0.0475449	0.939361	-0.000911584	0.0024342	0.708545	1508.48	157	2.42053e-219		0.0732596	0.0596308	-0.0436167	0.190136	0.221315	0.000118093	0.00482004	0.980489	4531.6	139	0
Cholesteryl esters in LDL	-0.00380155	0.0245255	-0.0518716	0.0442685	0.877017	-0.00266924	0.00255672	0.298085	1673.44	157	1.12477e-251		0.197295	0.069529	0.0610185	0.333572	0.00522635	-0.00989101	0.00562031	0.08063	6196.21	139	0
Cholesteryl esters in HDL	-0.00682014	0.0217275	-0.049406	0.0357657	0.754018	-0.00489726	0.00226515	0.0321321	1621.59	157	1.79439e-241		0.0376148	0.0518297	-0.0639713	0.139201	0.469219	-0.00921583	0.00418863	0.029444	4246.04	139	0
Total free cholesterol	-0.00168016	0.0213525	-0.0435311	0.0401707	0.937382	-0.00380688	0.00222595	0.0891988	1322.17	157	2.57406e-183		0.161541	0.0614862	0.0410285	0.282054	0.00957343	-0.00899713	0.00497008	0.0724156	5050.4	139	0
Free cholesterol in VLDL	0.00724354	0.0264653	-0.0446284	0.0591154	0.784675	0.000813892	0.00275896	0.768384	1967.89	157	3.64e-310		-0.0333247	0.0554362	-0.14198	0.0753302	0.548728	0.00762783	0.00448117	0.0909543	3978.33	139	0
Free cholesterol in LDL	-0.00804202	0.0244159	-0.0558971	0.0398131	0.74231	-0.00411039	0.00254524	0.108334	1685.5	157	4.7296e-254		0.286206	0.0776192	0.134072	0.438339	0.000324147	-0.0171112	0.00627443	0.00721258	7848.82	139	0
Free cholesterol in HDL	0.000945311	0.0176485	-0.0336458	0.0355364	0.957351	-0.0051814	0.00183994	0.00548563	1098.04	157	6.91872e-141		0.0512003	0.0469946	-0.0409092	0.14331	0.277822	-0.00871032	0.00379791	0.0233221	3582.24	139	0
Total lipids in lipoprotein particles	0.00304148	0.0218629	-0.0398098	0.0458928	0.889537	-0.00239163	0.00227917	0.295633	1366.95	157	6.39836e-192		0.0537409	0.0511506	-0.0465143	0.153996	0.295247	-0.00168647	0.00413461	0.683981	3446.66	139	0
Total lipids in VLDL	0.0113596	0.0281126	-0.0437412	0.0664603	0.686708	0.00192892	0.00293068	0.511385	2274.93	157	0		-0.114732	0.0527077	-0.218039	-0.0114253	0.0311866	0.0128483	0.0042608	0.00305139	3685.59	139	0
Total lipids in LDL	-0.00372497	0.0247465	-0.0522281	0.0447781	0.880544	-0.00286404	0.00257974	0.268609	1706.24	157	3.82197e-258		0.217254	0.0719924	0.076149	0.358359	0.00302997	-0.0112124	0.00581945	0.0560562	6652.88	139	0
Total lipids in HDL	-0.00213273	0.0186838	-0.038753	0.0344875	0.909266	-0.00397009	0.00194786	0.0432107	1198.14	157	1.08341e-159		-0.0154755	0.0452229	-0.104112	0.0731614	0.732713	-0.00474787	0.00365477	0.196064	3229.8	139	0
Total concentration of lipoprotein particles	-0.00916931	0.0186024	-0.0456301	0.0272915	0.622766	-0.00292501	0.00193933	0.133499	1081.47	157	8.4854e-138		0.0233013	0.0364244	-0.0480904	0.094693	0.523409	-0.00519132	0.00294387	0.0800246	1908.49	139	2.52827e-308
Concentration of VLDL particles	0.00796414	0.0261785	-0.0433458	0.0592741	0.76136	0.000464611	0.00272907	0.865036	1917.82	157	3.69005e-300		0.00825443	0.0560735	-0.10165	0.118158	0.883182	0.00510469	0.00453257	0.262011	4053.64	139	0
Concentration of LDL particles	-0.000272564	0.0247939	-0.0488686	0.0483235	0.991243	-0.0025243	0.00258469	0.330252	1703.92	157	1.09447e-257		0.182008	0.070922	0.0430013	0.321016	0.011337	-0.00786006	0.00573293	0.172573	6423.53	139	0
Concentration of HDL particles	-0.009547	0.0192147	-0.0472078	0.0281138	0.619984	-0.00266677	0.00200317	0.185027	1159.03	157	2.58248e-152		-0.00453505	0.0382801	-0.0795641	0.070494	0.905866	-0.00424488	0.00309379	0.172254	2117.22	139	0
Average diameter for VLDL particles	0.0109027	0.027392	-0.0427856	0.0645911	0.691152	0.0039976	0.00285555	0.163504	2388.67	157	0		-0.254784	0.0490098	-0.350844	-0.158725	7.02309e-07	0.0206284	0.00396226	6.78744e-07	3526.19	139	0
Average diameter for LDL particles	-0.0106619	0.0175492	-0.0450582	0.0237345	0.544368	-0.00337641	0.00182951	0.0668443	892.478	157	3.29309e-103		0.227288	0.0380705	0.15267	0.301906	1.87702e-08	-0.0154799	0.00307716	1.48526e-06	1933.68	139	2.10E-313
Average diameter for HDL particles	0.00850167	0.0192575	-0.029243	0.0462464	0.659478	-0.00586603	0.00200772	0.00399473	1307.37	157	1.7618e-180		0.0185229	0.0484502	-0.0764394	0.113485	0.702816	-0.00725045	0.00391561	0.0661938	3807.54	139	0
Phosphoglycerides	0.000772672	0.0174524	-0.033434	0.0349793	0.964743	-0.00230791	0.00181941	0.206499	939.712	157	9.8218e-112		0.00811128	0.034614	-0.0597322	0.0759548	0.81507	-0.00140123	0.00279772	0.617271	1701.97	139	6.98437e-267
Ratio of triglycerides to phosphoglycerides	0.0173635	0.0286937	-0.0388761	0.073603	0.545965	0.00410434	0.00299119	0.171976	2643.53	157	0		-0.207894	0.052713	-0.311212	-0.104577	0.000126618	0.0192675	0.00426122	1.30287e-05	4112.48	139	0
Total cholines	-0.00053693	0.0170352	-0.033926	0.0328521	0.974896	-0.00304866	0.00177592	0.0880121	908.159	157	4.98073e-106		0.039375	0.0371363	-0.0334121	0.112162	0.290854	-0.00376907	0.00300158	0.211332	1987.14	139	4.94E-324
Phosphatidylcholines	0.00130654	0.0163148	-0.0306704	0.0332835	0.936273	-0.00281049	0.00170081	0.100444	839.17	157	1.06242e-93		0.0299216	0.0353579	-0.0393799	0.0992231	0.398869	-0.00328251	0.00285781	0.252689	1814.71	139	1.8559e-289
Sphingomyelins	-0.00524944	0.0195626	-0.0435922	0.0330933	0.78879	-0.00473916	0.00203937	0.0214161	1212.03	157	2.54028e-162		0.191284	0.0563497	0.0808381	0.301729	0.000896053	-0.0136921	0.00455467	0.00314017	4631.31	139	0
Apolipoprotein B	7.50712e-05	0.0244353	-0.0478181	0.0479682	0.997553	-0.00244562	0.00254731	0.338491	1656.95	157	1.99396e-248		0.18139	0.0705746	0.0430635	0.319716	0.0112171	-0.00778561	0.0057048	0.174538	6367.84	139	0
Apolipoprotein A1	-0.00437342	0.0188183	-0.0412573	0.0325104	0.816528	-0.00324659	0.00196187	0.0999525	1170.35	157	1.91039e-154		-0.0332665	0.0424688	-0.116505	0.0499723	0.434774	-0.00317085	0.00343226	0.357172	2743.04	139	0
Ratio of apolipoprotein B to apolipoprotein A1	0.00276199	0.0257802	-0.0477673	0.0532912	0.914818	-0.000279904	0.00268753	0.917184	1897.49	157	4.20246e-296		0.173113	0.0731262	0.0297857	0.31644	0.0192958	-0.00477778	0.00591078	0.420289	7032.12	139	0
Total fatty acids	0.0069502	0.0251761	-0.0423949	0.0562953	0.782862	2.63189e-06	0.00262454	0.999201	1782.44	157	3.18854e-273		-0.0763855	0.0455724	-0.165707	0.0129364	0.0959596	0.00789646	0.00368385	0.0338109	2691.07	139	0
Degree of unsaturation	-0.0103953	0.0177132	-0.0451132	0.0243226	0.558136	-0.00249376	0.00184671	0.178837	959.656	157	2.32576e-115		0.172003	0.0271496	0.11879	0.225217	3.07251e-09	-0.0121723	0.00219427	1.41679e-07	1037.81	139	2.36415e-137
Omega-3 fatty acids	0.00391609	0.0211882	-0.0376128	0.045445	0.853605	-8.43953e-05	0.00220894	0.969572	1283.17	157	7.47826e-176		-0.0121133	0.0315779	-0.0740059	0.0497794	0.701862	0.00359436	0.00255224	0.161271	1312.3	139	5.46884e-190
Omega-6 fatty acids	-0.000927482	0.0207193	-0.0415373	0.0396824	0.964352	-0.00200324	0.00215995	0.355117	1245.57	157	1.09314e-168		0.0287095	0.0476218	-0.0646293	0.122048	0.547582	-0.000473394	0.00384943	0.902303	3031.44	139	0
Polyunsaturated fatty acids	0.00109657	0.022267	-0.0425467	0.0447398	0.960785	-0.00182266	0.00232129	0.433524	1442.09	157	1.94208e-206		0.0207559	0.0469982	-0.0713606	0.112872	0.659442	0.000568911	0.00379905	0.881178	2960.03	139	0
Monounsaturated fatty acids	0.00883649	0.0268126	-0.0437161	0.0613891	0.742168	0.00171309	0.00279515	0.540843	2030.29	157	1.13e-322		-0.133318	0.0462095	-0.223889	-0.0427475	0.00453756	0.0125682	0.0037354	0.000990966	2778.81	139	0
Saturated fatty acids	0.00981551	0.0238385	-0.036908	0.056539	0.681085	-2.28365e-05	0.00248511	0.99268	1601.85	157	1.34099e-237		-0.0933187	0.0405356	-0.172768	-0.013869	0.0228127	0.0084413	0.00327661	0.0110317	2133.68	139	0
Linoleic acid	3.40532e-05	0.0197749	-0.0387247	0.0387928	0.998628	-0.00228719	0.0020615	0.268922	1125.04	157	6.22241e-146		0.00910652	0.0468976	-0.0828128	0.101026	0.84632	0.000552244	0.0037909	0.884388	2915.04	139	0
Docosahexaenoic acid	0.00285028	0.0155118	-0.0275529	0.0332535	0.854447	-0.00226338	0.00161717	0.163608	713.205	157	8.36576e-72		0.0836049	0.0244817	0.0356207	0.131589	0.000836359	-0.00495196	0.00197864	0.0134828	817.674	139	1.26446e-96
Ratio of omega-3 fatty acids to total fatty acids	0.000780414	0.0150037	-0.0286268	0.0301876	0.958583	-0.000146135	0.00156425	0.925687	645.972	157	1.59244e-60		0.0290258	0.0195195	-0.00923246	0.067284	0.139276	-0.000141917	0.00157753	0.928447	503.157	139	1.02576e-42
Ratio of omega-6 fatty acids to total fatty acids	-0.0164669	0.025026	-0.0655179	0.032584	0.511506	-0.00284007	0.00260886	0.277987	1830.46	157	9.33543e-283		0.188877	0.0396246	0.111213	0.266541	4.66569e-06	-0.0159064	0.00320297	1.97122e-06	2113.97	139	0
Ratio of polyunsaturated fatty acids to total fatty acids	-0.0149494	0.0225372	-0.0591224	0.0292236	0.508098	-0.00292777	0.00234947	0.21457	1518.27	157	2.98784e-221		0.190526	0.0350059	0.121915	0.259138	2.30519e-07	-0.0151783	0.00282954	3.30916e-07	1687.12	139	6.43152e-264
Ratio of monounsaturated fatty acids to total fatty acids	0.00920468	0.0254216	-0.0406217	0.0590311	0.717779	0.00426904	0.00265026	0.109233	1946.11	157	8.26053e-306		-0.191068	0.0447541	-0.278786	-0.10335	3.61029e-05	0.016938	0.00361752	6.67332e-06	2778.17	139	0
Ratio of saturated fatty acids to total fatty acids	0.0143131	0.0147704	-0.014637	0.0432631	0.334017	5.94042e-05	0.00153982	0.969275	620.545	157	2.38421e-56		-0.103329	0.0197259	-0.141992	-0.0646662	5.87435e-07	0.00600134	0.00159438	0.000245837	509.521	139	1.00233e-43
Ratio of linoleic acid to total fatty acids	-0.0116928	0.0198421	-0.0505834	0.0271977	0.556512	-0.00377627	0.00206853	0.069813	1139.1	157	1.4378e-148		0.130637	0.0326831	0.0665776	0.194695	0.000103631	-0.0114395	0.00264169	2.83095e-05	1423.06	139	1.23908e-211
Ratio of docosahexaenoic acid to total fatty acids	-0.00143657	0.0143267	-0.0295169	0.0266437	0.920256	-0.00225389	0.00149363	0.13331	600.172	157	4.8152e-53		0.126795	0.0228203	0.0820677	0.171523	1.35853e-07	-0.00933906	0.00184439	1.28418e-06	700.84	139	7.94156e-76
Ratio of polyunsaturated fatty acids to monounsaturated fatty acids	-0.0116587	0.0249077	-0.0604777	0.0371603	0.640379	-0.00385362	0.00259663	0.139792	1867.16	157	4.64992e-290		0.196051	0.0415288	0.114655	0.277447	5.66829e-06	-0.0166721	0.00335683	1.96728e-06	2390.99	139	0
Ratio of omega-6 fatty acids to omega-3 fatty acids	-0.00509139	0.0179106	-0.0401962	0.0300135	0.776581	-0.000734884	0.00186727	0.694439	906.313	157	1.07097e-105		0.0249529	0.025457	-0.0249428	0.0748486	0.328691	-0.00427175	0.00205745	0.0397143	842.736	139	3.59161e-101
Alanine	0.0293902	0.0161988	-0.00235941	0.0611399	0.0715335	0.00245055	0.00168878	0.148754	738.948	157	3.3247e-76		-0.00455672	0.0150449	-0.0340447	0.0249312	0.762438	0.0019477	0.00121597	0.111479	293.323	139	4.5081e-13
Glutamine	0.0407299	0.0198183	0.00188592	0.0795738	0.0415205	-0.00297382	0.00206619	0.152064	1086.18	157	1.12557e-138		-0.0133018	0.0172994	-0.0472086	0.020605	0.443248	-2.46228e-06	0.00139827	0.998597	380.869	139	2.17027e-24
Glycine	0.0149409	0.012354	-0.00927287	0.0391547	0.228326	-0.00457284	0.00128785	0.000507236	473.804	157	1.6117e-33		0.0181867	0.0194545	-0.0199441	0.0563175	0.351497	-0.00282662	0.00157217	0.0743624	541.041	139	8.57243e-49
Histidine	0.017945	0.0107894	-0.00320231	0.0390923	0.0982674	0.000103577	0.00112481	0.926749	320.291	157	2.98517e-13		0.00193991	0.0128823	-0.0233094	0.0271892	0.880519	-0.000999326	0.00104119	0.338826	210.125	139	9.27431e-05
Total concentration of branched-chain amino acids (leucine + isoleucine + valine)	0.0219458	0.0136696	-0.00484664	0.0487383	0.110405	0.00360251	0.0014251	0.012463	553.23	157	1.40486e-45		-0.037632	0.0161862	-0.0693569	-0.00590717	0.0215226	0.00457673	0.00130823	0.000629068	356.956	139	4.13393e-21
Isoleucine	0.0181389	0.0123149	-0.00599831	0.0422762	0.142774	0.00314739	0.00128386	0.0153223	435.991	157	4.33829e-28		-0.0280806	0.014459	-0.0564203	0.000259042	0.0541491	0.00354412	0.00116865	0.00289296	276.602	139	3.64113e-11
Leucine	0.0173814	0.0126975	-0.00750583	0.0422685	0.172994	0.00335358	0.00132376	0.0122773	485.513	157	3.03006e-35		-0.0264901	0.0157493	-0.0573586	0.00437849	0.0948165	0.00356314	0.00127292	0.00585193	343.727	139	2.37507e-19
Valine	0.0245033	0.0142099	-0.00334811	0.0523547	0.0866071	0.00363749	0.00148142	0.0151634	591.029	157	1.42452e-51		-0.0443702	0.0167045	-0.077111	-0.0116295	0.00882692	0.00518135	0.00135013	0.000187862	375.879	139	1.07373e-23
Phenylalanine	0.00980829	0.00808193	-0.0060323	0.0256489	0.22672	0.00291569	0.000842551	0.000694393	180.754	157	0.0941696		-0.0149139	0.0130346	-0.0404616	0.0106338	0.254515	0.00207461	0.00105351	0.0509161	216.368	139	2.89971e-05
Tyrosine	0.0136641	0.0137607	-0.0133069	0.0406352	0.322248	0.00376642	0.00143459	0.00950955	525.745	157	2.56795e-41		-0.0188143	0.0175463	-0.0532051	0.0155766	0.285461	0.00283204	0.00141827	0.0477961	393.518	139	3.58195e-26
Glucose	0.018997	0.0175955	-0.0154902	0.0534843	0.281953	0.0075227	0.00183438	6.58577e-05	852.593	157	4.40567e-96		-0.0185305	0.0138394	-0.0456557	0.00859477	0.182768	0.00176493	0.00111852	0.11686	242.709	139	1.23706e-07
Lactate	-0.0128998	0.0104455	-0.033373	0.00757336	0.218689	0.00235208	0.00108895	0.0322938	301.318	157	3.67094e-11		-0.00383301	0.0155035	-0.0342198	0.0265538	0.805091	0.000719177	0.00125311	0.566954	305.596	139	1.56312e-14
Pyruvate	-0.0150476	0.0108339	-0.0362822	0.00618688	0.166819	0.00116605	0.00112949	0.303487	323.913	157	1.15497e-13		0.0134508	0.0141961	-0.0143734	0.0412751	0.345026	-0.000260325	0.00114742	0.820851	255.95	139	5.90341e-09
Citrate	-0.0113669	0.0168608	-0.0444141	0.0216802	0.501199	0.0019796	0.00175773	0.26179	797.358	157	2.45776e-86		-0.0260109	0.0187491	-0.0627591	0.0107373	0.167565	0.000845187	0.00151528	0.577895	453.757	139	4.80422e-35
3-Hydroxybutyrate	-0.00924757	0.0112583	-0.0313139	0.0128187	0.412665	8.1948e-07	0.00117366	0.999444	351.825	157	5.67955e-17		-0.00820613	0.0185937	-0.0446498	0.0282376	0.659653	0.00131825	0.00150278	0.381889	441.68	139	3.21132e-33
Acetate	0.00958454	0.0105462	-0.011086	0.0302551	0.364841	-0.00130694	0.00109946	0.236345	303.763	157	2.00625e-11		0.0040636	0.0141314	-0.0236339	0.0317611	0.774112	-0.0013096	0.00114218	0.253526	251.027	139	1.86897e-08
Acetoacetate	-0.00179385	0.00818415	-0.0178348	0.0142471	0.82679	-0.000185565	0.0008532	0.828107	185.677	157	0.0586499		-0.029116	0.0142591	-0.0570638	-0.00116812	0.0430505	0.0026413	0.00115249	0.0234182	259.408	139	2.58954e-09
Acetone	0.00338701	0.00944988	-0.0151348	0.0219088	0.720512	-0.00094697	0.000985153	0.337909	247.034	157	5.93604e-06		-0.0166699	0.0141772	-0.0444571	0.0111174	0.241675	0.000946797	0.00114585	0.410059	255.893	139	5.9837e-09
Creatinine	-0.00940109	0.0115523	-0.0320436	0.0132414	0.417001	0.00145652	0.00120433	0.228326	496.31	157	7.46178e-37		-0.0263891	0.02018	-0.065942	0.0131638	0.19314	0.00267383	0.00163107	0.10341	697.434	139	3.12595e-75
Albumin	-0.000871504	0.0141097	-0.0285266	0.0267836	0.950828	-0.000102499	0.00147092	0.944534	550.669	157	3.53505e-45		-0.035537	0.0297356	-0.0938187	0.0227448	0.234084	0.00138913	0.00240337	0.564204	1125.9	139	4.61713e-154
Glycoprotein acetyls	-0.0111843	0.021468	-0.0532615	0.0308929	0.603117	0.00419504	0.00223813	0.0627407	1286.82	157	1.5019e-176		-0.075928	0.0403079	-0.154931	0.00307538	0.0616941	0.008022	0.00325811	0.0150335	2088.97	139	0
Concentration of chylomicrons and extremely large VLDL particles	0.0183093	0.0272595	-0.0351193	0.071738	0.502783	0.00301649	0.00284172	0.290092	2222.04	157	0		-0.290353	0.053177	-0.39458	-0.186127	2.12625e-07	0.023015	0.00429933	3.48133e-07	3900.18	139	0
Total lipids in chylomicrons and extremely large VLDL	0.0186237	0.0266534	-0.033617	0.0708644	0.485751	0.00279689	0.00277854	0.315673	2118.62	157	0		-0.307405	0.0525258	-0.410355	-0.204454	3.32237e-08	0.0237112	0.00424681	1.19674e-07	3795.58	139	0
Phospholipids in chylomicrons and extremely large VLDL	0.017166	0.0274469	-0.0366299	0.0709619	0.532599	0.00336726	0.00286125	0.241037	2262.43	157	0		-0.299147	0.0549788	-0.406906	-0.191389	2.32181e-07	0.0236484	0.00444502	4.04751e-07	4187.05	139	0
Cholesterol in chylomicrons and extremely large VLDL	0.0144178	0.0276454	-0.0397671	0.0686028	0.602734	0.00313621	0.00288193	0.278159	2275.91	157	0		-0.275928	0.0547667	-0.38327	-0.168585	1.43592e-06	0.0224183	0.00442772	1.28602e-06	4119.18	139	0
Cholesteryl esters in chylomicrons and extremely large VLDL	0.0134456	0.02768	-0.0408073	0.0676985	0.627821	0.00295567	0.00288554	0.307268	2272.22	157	0		-0.253704	0.0542817	-0.360097	-0.147312	6.91215e-06	0.0211739	0.00438836	3.63472e-06	4029.19	139	0
Free cholesterol in chylomicrons and extremely large VLDL	0.015636	0.0272932	-0.0378586	0.0691306	0.567539	0.00325271	0.00284521	0.254687	2220.04	157	0		-0.298719	0.0550593	-0.406635	-0.190802	2.49703e-07	0.0235536	0.00445148	4.61974e-07	4167.07	139	0
Triglycerides in chylomicrons and extremely large VLDL	0.019408	0.0257021	-0.0309681	0.0697842	0.451312	0.00253718	0.00267938	0.34513	1963.33	157	0		-0.322603	0.0508944	-0.422356	-0.22285	3.02222e-09	0.024186	0.00411501	2.94392e-08	3551.5	139	0
Concentration of very large VLDL particles	0.01391	0.0288537	-0.0426433	0.0704633	0.630416	0.00324281	0.00300793	0.282649	2493.19	157	0		-0.179213	0.0519548	-0.281045	-0.0773817	0.000744095	0.0171451	0.00420005	7.49258e-05	3726.27	139	0
Total lipids in very large VLDL	0.0141759	0.0286792	-0.0420354	0.0703872	0.621791	0.00316635	0.00298973	0.291193	2457.99	157	0		-0.189025	0.0514416	-0.289851	-0.0881996	0.000339243	0.0175554	0.00415864	4.36053e-05	3645.75	139	0
Phospholipids in very large VLDL	0.0133422	0.028463	-0.0424453	0.0691297	0.639894	0.00300235	0.0029672	0.313169	2406.88	157	0		-0.178009	0.052458	-0.280826	-0.0751909	0.000899763	0.0170903	0.00424076	9.145e-05	3768.73	139	0
Cholesterol in very large VLDL	0.00856588	0.0279768	-0.0462687	0.0634005	0.759875	0.00243178	0.00291653	0.405665	2270.44	157	0		-0.113685	0.0544877	-0.220481	-0.00688902	0.0387664	0.0132753	0.00440462	0.00306574	3968.86	139	0
Cholesteryl esters in very large VLDL	0.00538755	0.0271338	-0.0477948	0.0585699	0.842868	0.00194112	0.00282866	0.493579	2103.21	157	0		-0.0619577	0.0561249	-0.171962	0.048047	0.271533	0.0100677	0.0045368	0.0280999	4146.06	139	0
Free cholesterol in very large VLDL	0.0121788	0.0283771	-0.0434403	0.0677979	0.668383	0.00278959	0.00295825	0.347137	2374.84	157	0		-0.165641	0.0529797	-0.269482	-0.0618011	0.00215464	0.0163238	0.0042829	0.000206892	3815.74	139	0
Triglycerides in very large VLDL	0.0168818	0.0285852	-0.0391452	0.0729089	0.555652	0.00337164	0.00297993	0.259591	2471	157	0		-0.221441	0.0503081	-0.320045	-0.122837	2.12493e-05	0.0192343	0.00406711	5.47053e-06	3528.95	139	0
Concentration of large VLDL particles	0.0121985	0.0289064	-0.0444581	0.0688551	0.673603	0.00295148	0.00301343	0.328869	2479.71	157	0		-0.144256	0.052047	-0.246268	-0.0422438	0.00634176	0.0149636	0.00420739	0.000514375	3705.2	139	0
Total lipids in large VLDL	0.0118847	0.0286023	-0.0441758	0.0679451	0.678332	0.00288464	0.00298172	0.334813	2423.81	157	0		-0.140081	0.0511249	-0.240286	-0.0398764	0.00695087	0.0145166	0.00413286	0.000599256	3569.19	139	0
Phospholipids in large VLDL	0.0116138	0.0288883	-0.0450073	0.068235	0.688213	0.00321867	0.00301155	0.286812	2480.11	157	0		-0.141125	0.0528455	-0.244702	-0.0375479	0.00847665	0.0150869	0.00427187	0.00056073	3824.87	139	0
Cholesterol in large VLDL	0.00714112	0.0278962	-0.0475355	0.0618177	0.798295	0.00250271	0.00290814	0.390777	2251.1	157	0		-0.0830974	0.054164	-0.189259	0.0230641	0.127258	0.0114746	0.00437832	0.00974894	3910.3	139	0
Cholesteryl esters in large VLDL	0.00492648	0.0265984	-0.0472064	0.0570593	0.853298	0.00181583	0.00277286	0.513516	2005.89	157	8.97e-318		-0.0412195	0.0550684	-0.149153	0.0667145	0.455414	0.00873509	0.00445131	0.0517174	3961.08	139	0
Free cholesterol in large VLDL	0.00928943	0.0286981	-0.0469589	0.0655378	0.7466	0.00306531	0.00299173	0.307131	2435.46	157	0		-0.120814	0.0529995	-0.224693	-0.016935	0.0241583	0.0138167	0.00428429	0.00157056	3827.99	139	0
Triglycerides in large VLDL	0.0149342	0.0282253	-0.0403873	0.0702558	0.597478	0.00278251	0.00294242	0.345779	2381.3	157	0		-0.171155	0.0487919	-0.266787	-0.0755232	0.000608901	0.0157731	0.00394439	0.000102926	3280.24	139	0
Concentration of medium VLDL particles	0.00275782	0.0251017	-0.0464415	0.0519572	0.912656	-0.000224008	0.00261681	0.931891	1752.86	157	2.31904e-267		0.0419148	0.058402	-0.0725531	0.156383	0.47415	0.00223562	0.00472084	0.636554	4371.37	139	0
Total lipids in medium VLDL	0.00517529	0.0263815	-0.0465325	0.056883	0.84473	0.000560783	0.00275022	0.838692	1953.04	157	3.39726e-307		0.00183719	0.055743	-0.107419	0.111094	0.973755	0.00501706	0.00450596	0.267447	4017.55	139	0
Phospholipids in medium VLDL	0.00308898	0.0248832	-0.0456821	0.0518601	0.901364	-0.000547484	0.00259404	0.833118	1719.26	157	1.02346e-260		0.0586032	0.0594699	-0.0579577	0.175164	0.326126	0.00108168	0.00480715	0.822298	4524.2	139	0
Cholesterol in medium VLDL	-0.0041054	0.0216712	-0.0465809	0.0383701	0.849992	-0.00272597	0.00225918	0.229394	1307.16	157	1.93355e-180		0.175202	0.065613	0.0466004	0.303803	0.00848366	-0.00800001	0.00530364	0.133722	5519.6	139	0
Cholesteryl esters in medium VLDL	-0.00747452	0.0212598	-0.0491437	0.0341947	0.725625	-0.00366501	0.00221629	0.100193	1274.09	157	4.04014e-174		0.223511	0.0678949	0.0904375	0.356585	0.00126121	-0.0120987	0.00548808	0.029131	5985.8	139	0
Free cholesterol in medium VLDL	0.000694685	0.0234506	-0.0452686	0.0466579	0.976405	-0.00125952	0.0024447	0.607134	1522.79	157	3.93818e-222		0.099293	0.0609405	-0.0201505	0.218736	0.105505	-0.00198515	0.00492598	0.687571	4737.26	139	0
Triglycerides in medium VLDL	0.0110435	0.0286928	-0.0451944	0.0672813	0.700842	0.00265822	0.00299115	0.375528	2413.17	157	0		-0.122527	0.0501418	-0.220805	-0.024249	0.0157946	0.0130995	0.0040533	0.00153605	3396.35	139	0
Concentration of small VLDL particles	0.0083923	0.0279501	-0.0463899	0.0631745	0.764376	0.00161796	0.00291376	0.579492	2218.44	157	0		-0.0240548	0.0549732	-0.131802	0.0836926	0.662375	0.00780431	0.00444361	0.0812399	3953.81	139	0
Total lipids in small VLDL	0.00728567	0.0275154	-0.0466445	0.0612159	0.791522	0.00143866	0.00286845	0.61669	2137.51	157	0		-0.016525	0.0545073	-0.123359	0.0903092	0.762213	0.0071254	0.00440596	0.108098	3864.47	139	0
Phospholipids in small VLDL	0.00288212	0.0254937	-0.0470855	0.0528497	0.910134	-5.25566e-05	0.00265769	0.984248	1806.02	157	6.70485e-278		0.0723059	0.0588345	-0.0430096	0.187622	0.221159	0.000825857	0.00475571	0.862388	4431.06	139	0
Cholesterol in small VLDL	0.000672269	0.0242068	-0.046773	0.0481175	0.977879	-0.000281111	0.00252354	0.911445	1622.55	157	1.15819e-241		0.101948	0.0606786	-0.0169824	0.220878	0.0951789	-0.000984385	0.00490466	0.841223	4695.87	139	0
Cholesteryl esters in small VLDL	0.0012667	0.0245444	-0.0468403	0.0493737	0.958906	0.000306684	0.00255875	0.90475	1672.16	157	2.01345e-251		0.0814424	0.0599224	-0.0360055	0.19889	0.176306	0.000801812	0.00484348	0.868756	4590.35	139	0
Free cholesterol in small VLDL	-0.000577553	0.0234696	-0.0465779	0.0454228	0.980398	-0.00128643	0.00244668	0.599779	1524.2	157	2.08666e-222		0.135829	0.0626412	0.0130521	0.258606	0.0318329	-0.00409983	0.00506339	0.419496	5001.58	139	0
Triglycerides in small VLDL	0.0145074	0.0297524	-0.0438072	0.0728221	0.62651	0.0032433	0.0031016	0.297313	2600.06	157	0		-0.16188	0.0533595	-0.266464	-0.0572952	0.00288316	0.0158748	0.00431333	0.000332247	3854.02	139	0
Concentration of very small VLDL particles	0.00662536	0.0206036	-0.0337576	0.0470083	0.748211	-0.00188622	0.00214789	0.381192	1207.08	157	2.20498e-161		0.131149	0.0559508	0.0214854	0.240813	0.0204946	-0.00416077	0.00452245	0.359153	4099.32	139	0
Total lipids in very small VLDL	0.00732551	0.0202995	-0.0324616	0.0471126	0.718681	-0.00176295	0.0021162	0.406068	1180.67	157	2.15885e-156		0.110063	0.05243	0.00730008	0.212826	0.0376042	-0.00290528	0.00423787	0.494137	3627.14	139	0
Phospholipids in very small VLDL	0.00928339	0.0210307	-0.0319367	0.0505035	0.659515	-0.00132951	0.00219241	0.545114	1259.42	157	2.53268e-171		0.0943687	0.0519533	-0.00745978	0.196197	0.0714616	-0.00136569	0.00419933	0.745507	3539.53	139	0
Cholesterol in very small VLDL	0.000940471	0.0181336	-0.0346014	0.0364824	0.958703	-0.00340996	0.00189041	0.0731775	966.21	157	1.48524e-116		0.191942	0.0583316	0.0776118	0.306272	0.00126744	-0.00982374	0.00471488	0.0390314	4604.1	139	0
Cholesteryl esters in very small VLDL	-0.000988851	0.0181125	-0.0364894	0.0345117	0.956531	-0.00383227	0.00188821	0.044089	975.247	157	3.32743e-118		0.209638	0.0599085	0.092217	0.327058	0.000627154	-0.0115472	0.00484236	0.0184469	4913.36	139	0
Free cholesterol in very small VLDL	0.00572309	0.0192445	-0.0319961	0.0434423	0.766563	-0.0022422	0.00200622	0.265433	1061.9	157	3.66872e-134		0.141972	0.05456	0.0350341	0.248909	0.0102689	-0.00526212	0.00441	0.234815	3930.53	139	0
Triglycerides in very small VLDL	0.0161842	0.0271174	-0.0369659	0.0693343	0.551486	0.0023242	0.00282689	0.412223	2098.45	157	0		-0.105348	0.050792	-0.204901	-0.00579611	0.0399137	0.0123295	0.00410569	0.00317069	3391.76	139	0
Concentration of IDL particles	-0.00341839	0.0224097	-0.0473414	0.0405046	0.878956	-0.00345598	0.00233614	0.14105	1419.72	157	4.18214e-202		0.248729	0.0739416	0.103803	0.393654	0.000993473	-0.0136652	0.0059768	0.0237443	7119.11	139	0
Total lipids in IDL	-0.00358181	0.0218056	-0.0463209	0.0391573	0.869737	-0.00441929	0.00227317	0.0536702	1407.89	157	8.08753e-200		0.257236	0.0702132	0.119618	0.394854	0.000352706	-0.0154787	0.00567551	0.00720979	6724.05	139	0
Phospholipids in IDL	-0.00203248	0.0212709	-0.0437235	0.0396585	0.923998	-0.00442208	0.00221744	0.0478586	1344.98	157	1.07973e-187		0.244933	0.0674511	0.112729	0.377137	0.000395637	-0.0142674	0.00545224	0.0098581	6230.17	139	0
Cholesterol in IDL	-0.00611087	0.0223528	-0.0499223	0.0377006	0.784918	-0.00470784	0.00233019	0.0450459	1482.77	157	2.44971e-214		0.275309	0.0730355	0.13216	0.418459	0.000241007	-0.0173173	0.00590368	0.00392407	7292.31	139	0
Cholesteryl esters in IDL	-0.00570679	0.0224082	-0.0496269	0.0382133	0.799308	-0.00469123	0.00233597	0.0463307	1491.12	157	5.82587e-216		0.276212	0.0736575	0.131844	0.420581	0.00025873	-0.0174182	0.00595396	0.00401816	7421.95	139	0
Free cholesterol in IDL	-0.00709017	0.0218089	-0.0498356	0.0356553	0.745535	-0.00467222	0.00227352	0.0415303	1404.68	157	3.38016e-199		0.266912	0.0699729	0.129765	0.404059	0.000204541	-0.0166796	0.00565609	0.00374173	6660.8	139	0
Triglycerides in IDL	0.0162462	0.024351	-0.0314817	0.0639742	0.505644	0.00101351	0.00253851	0.690251	1680.36	157	4.87131e-253		-0.0305835	0.0449731	-0.118731	0.0575639	0.497611	0.00700929	0.00363526	0.0558768	2640.04	139	0
Concentration of large LDL particles	-0.00142802	0.0249874	-0.0504032	0.0475472	0.954499	-0.00297403	0.00260485	0.255306	1739.96	157	8.27652e-265		0.209513	0.0720674	0.0682607	0.350765	0.00424624	-0.00982894	0.00582555	0.0938053	6668.81	139	0
Total lipids in large LDL	-0.00476812	0.0240518	-0.0519097	0.0423735	0.843111	-0.00345868	0.00250733	0.169725	1632.69	157	1.17818e-243		0.238992	0.0717651	0.098332	0.379651	0.00111153	-0.0132629	0.00580107	0.023749	6696.66	139	0
Phospholipids in large LDL	-0.00708281	0.0234232	-0.0529922	0.0388266	0.762759	-0.00329547	0.00244179	0.179084	1541.62	157	8.28765e-226		0.247415	0.0728718	0.104586	0.390244	0.000894145	-0.0138764	0.00589049	0.0198841	6873.71	139	0
Cholesterol in large LDL	-0.00571352	0.0240148	-0.0527824	0.0413554	0.812256	-0.00372101	0.00250346	0.139192	1632.55	157	1.25996e-243		0.24681	0.0724847	0.10474	0.38888	0.000865113	-0.0141082	0.00585928	0.0173587	6852.43	139	0
Cholesteryl esters in large LDL	-0.00480481	0.0241754	-0.0521887	0.0425791	0.842717	-0.0033959	0.00252022	0.179772	1646.66	157	2.11064e-246		0.230788	0.0710366	0.0915566	0.37002	0.00145302	-0.0127367	0.00574221	0.0281722	6550.23	139	0
Free cholesterol in large LDL	-0.00807136	0.0239296	-0.0549733	0.0388306	0.736344	-0.0044745	0.00249456	0.0747852	1643.54	157	8.69538e-246		0.282977	0.0753005	0.135388	0.430566	0.000251332	-0.0173784	0.00608695	0.00496324	7498.4	139	0
Triglycerides in large LDL	0.0161953	0.0248706	-0.0325512	0.0649418	0.515882	0.000717132	0.00259271	0.782454	1743.81	157	1.43307e-265		0.00176102	0.0450993	-0.0866336	0.0901557	0.968909	0.00488658	0.00364541	0.182278	2641.03	139	0
Concentration of medium LDL particles	0.000614218	0.0229445	-0.0443571	0.0455855	0.978677	-0.00161067	0.00239193	0.501699	1448.94	157	9.10422e-208		0.128193	0.0638213	0.00310339	0.253283	0.0465138	-0.00454393	0.00515879	0.379939	5163.55	139	0
Total lipids in medium LDL	-0.00271162	0.0253035	-0.0523064	0.0468832	0.914796	-0.00154833	0.00263782	0.558066	1767.05	157	3.58272e-270		0.167483	0.0684631	0.0332951	0.301671	0.0156811	-0.00704633	0.00553411	0.205053	5959.28	139	0
Phospholipids in medium LDL	-0.00406422	0.0261605	-0.0553388	0.0472103	0.876739	-0.00165037	0.00272714	0.545943	1888.69	157	2.39478e-294		0.199708	0.0728152	0.0569897	0.342426	0.00689727	-0.00904188	0.00588595	0.126767	6741.06	139	0
Cholesterol in medium LDL	-0.00385964	0.0244582	-0.0517976	0.0440784	0.874813	-0.001712	0.00254971	0.50292	1649.54	157	5.72609e-247		0.170788	0.0679687	0.0375691	0.304006	0.013122	-0.00756121	0.00549413	0.170962	5868.27	139	0
Cholesteryl esters in medium LDL	-0.00215522	0.0246048	-0.0503807	0.0460703	0.930312	-0.00113931	0.00256501	0.657527	1671.01	157	3.38723e-251		0.129867	0.0641554	0.00412277	0.255612	0.0448589	-0.0045506	0.00518587	0.381729	5233.29	139	0
Free cholesterol in medium LDL	-0.00814403	0.024667	-0.0564914	0.0402034	0.741721	-0.00316648	0.00257144	0.220013	1688.05	157	1.48521e-254		0.269724	0.07688	0.119039	0.420409	0.000607832	-0.0152024	0.00621462	0.0156848	7554.72	139	0
Triglycerides in medium LDL	0.0177117	0.0275896	-0.0363639	0.0717873	0.521828	0.00126644	0.00287614	0.660306	2169.57	157	0		-0.0735214	0.0487272	-0.169027	0.0219839	0.13361	0.00987806	0.00393884	0.0132966	3118.14	139	0
Concentration of small LDL particles	0.00383847	0.0249452	-0.0450542	0.0527312	0.877905	-0.00191494	0.00260047	0.462596	1719.19	157	1.0582e-260		0.131185	0.0689255	-0.00390856	0.266279	0.0590698	-0.00416804	0.00557154	0.455667	6047.04	139	0
Total lipids in small LDL	0.000428751	0.0268043	-0.0521077	0.0529652	0.987258	-0.00235145	0.00279422	0.401325	1989.35	157	1.84e-314		0.188903	0.0762271	0.0394981	0.338309	0.0144036	-0.00836956	0.0061619	0.176576	7413.64	139	0
Phospholipids in small LDL	0.00176623	0.0280022	-0.0531181	0.0566506	0.949787	-0.00333873	0.00291901	0.254452	2180.39	157	0		0.268635	0.0871082	0.0979026	0.439367	0.00246489	-0.0138212	0.0070417	0.0516711	9725.45	139	0
Cholesterol in small LDL	-0.00240733	0.025708	-0.0527951	0.0479804	0.925513	-0.00230041	0.00267996	0.391995	1825.58	157	8.72673e-282		0.186475	0.0737009	0.0420214	0.330929	0.0125159	-0.00849754	0.00595761	0.156014	6912.94	139	0
Cholesteryl esters in small LDL	-0.000719981	0.0258524	-0.0513907	0.0499507	0.977817	-0.00163905	0.00269504	0.543951	1847.91	157	3.1641e-286		0.12866	0.067709	-0.00404976	0.26137	0.0594793	-0.00435797	0.00547322	0.427253	5839.91	139	0
Free cholesterol in small LDL	-0.00656794	0.0258298	-0.0571944	0.0440585	0.799614	-0.00379081	0.00269257	0.161144	1852.4	157	4.05123e-287		0.315977	0.0864325	0.14657	0.485385	0.000362712	-0.0182994	0.00698704	0.00979614	9559.21	139	0
Triglycerides in small LDL	0.0186085	0.0287079	-0.037659	0.0748761	0.517801	0.00179068	0.00299269	0.550468	2395.69	157	0		-0.169727	0.0519609	-0.27157	-0.0678832	0.00137189	0.0158374	0.00420059	0.000240348	3618.18	139	0
Concentration of very large HDL particles	0.0137359	0.0178066	-0.0211651	0.0486369	0.441635	-0.00728461	0.00185639	0.00012992	1083.02	157	4.36538e-138		0.111012	0.0517326	0.0096161	0.212408	0.0336195	-0.0113657	0.00418107	0.00739646	4207.82	139	0
Total lipids in very large HDL	0.0117798	0.0190273	-0.0255136	0.0490733	0.536746	-0.00696449	0.00198365	0.000583066	1240.15	157	1.17318e-167		0.113133	0.0499287	0.0152731	0.210994	0.0250027	-0.0119152	0.00403518	0.00369793	3930.28	139	0
Phospholipids in very large HDL	0.0118275	0.0186876	-0.0248002	0.0484553	0.527715	-0.00654805	0.00194826	0.000975354	1195.74	157	3.08021e-159		0.0913557	0.0464112	0.00038974	0.182322	0.051012	-0.0106008	0.00375089	0.00540522	3394.13	139	0
Cholesterol in very large HDL	0.00959365	0.0210231	-0.0316116	0.0507989	0.648777	-0.00743369	0.00219168	0.000878722	1503.14	157	2.66445e-218		0.15157	0.0560327	0.0417458	0.261394	0.00768444	-0.0145831	0.00452858	0.00159491	4915.9	139	0
Cholesteryl esters in very large HDL	0.00783716	0.0209612	-0.0332468	0.0489211	0.708991	-0.00734137	0.00218523	0.000980065	1514.96	157	1.32332e-220		0.143559	0.0561016	0.0335995	0.253518	0.0115703	-0.0143413	0.00453407	0.00191788	4995.84	139	0
Free cholesterol in very large HDL	0.0148848	0.0211792	-0.0266264	0.0563959	0.48322	-0.00739211	0.00220793	0.00101901	1429.4	157	5.58718e-204		0.170653	0.0551007	0.062656	0.278651	0.00236458	-0.0146021	0.00445348	0.00131728	4454.93	139	0
Triglycerides in very large HDL	0.0250766	0.0212481	-0.0165696	0.0667228	0.239712	-0.00150377	0.00221505	0.49821	1294.7	157	4.68907e-178		-0.123658	0.0456985	-0.213227	-0.0340886	0.00766428	0.0103267	0.00369404	0.00591553	2758.7	139	0
Concentration of large HDL particles	0.0031124	0.0195414	-0.0351888	0.0414136	0.87366	-0.00607536	0.0020373	0.00332023	1377.27	157	6.56853e-194		0.0510237	0.0511376	-0.049206	0.151253	0.320124	-0.00950299	0.00413267	0.0229678	4339.52	139	0
Total lipids in large HDL	0.00289433	0.0198004	-0.0359144	0.0417031	0.883971	-0.00572659	0.00206431	0.00620727	1408.96	157	5.03084e-200		0.0483796	0.0509632	-0.0515082	0.148267	0.344113	-0.0094453	0.00411856	0.0233282	4294.29	139	0
Phospholipids in large HDL	0.00301296	0.0194893	-0.0351861	0.041212	0.877339	-0.00524206	0.00203189	0.0107998	1356.93	157	5.44071e-190		0.0352127	0.0502592	-0.0632955	0.133721	0.484711	-0.00858644	0.00406169	0.0363006	4151.45	139	0
Cholesterol in large HDL	0.0010491	0.0213619	-0.0408203	0.0429185	0.960894	-0.00622182	0.00222707	0.0058596	1627.74	157	1.10747e-242		0.075218	0.0538879	-0.0304023	0.180838	0.164993	-0.0113772	0.00435493	0.00997724	4766.35	139	0
Cholesteryl esters in large HDL	9.33114e-05	0.021898	-0.0428267	0.0430133	0.996605	-0.00620819	0.00228294	0.00727707	1701.1	157	3.94316e-257		0.0736555	0.0544543	-0.033075	0.180386	0.178376	-0.0114236	0.00440071	0.010449	4840.67	139	0
Free cholesterol in large HDL	0.00440551	0.0194727	-0.0337609	0.0425719	0.821308	-0.0061915	0.00203013	0.0026886	1365.73	157	1.1008e-191		0.0787634	0.0516177	-0.0224072	0.179934	0.129307	-0.0110352	0.00417146	0.00909925	4415.32	139	0
Triglycerides in large HDL	0.0177691	0.0161153	-0.0138168	0.049355	0.271876	-0.00115274	0.00167999	0.493628	779.638	157	3.05044e-83		-0.131325	0.042545	-0.214714	-0.0479371	0.00244315	0.00867904	0.00343895	0.0127361	2501.84	139	0
Concentration of medium HDL particles	-0.00615916	0.0199627	-0.045286	0.0329677	0.758086	-0.00261838	0.00208116	0.210211	1299.75	157	5.07954e-179		-0.0549893	0.0444248	-0.142062	0.0320833	0.217874	-0.00205671	0.00359036	0.567678	2962.28	139	0
Total lipids in medium HDL	-0.0061111	0.0199478	-0.0452087	0.0329865	0.75974	-0.00199331	0.0020796	0.339281	1278.07	157	7.03564e-175		-0.0701793	0.0437688	-0.155966	0.0156076	0.111115	-0.000741696	0.00353739	0.83423	2831.88	139	0
Phospholipids in medium HDL	-0.00530504	0.0199037	-0.0443162	0.0337061	0.790176	-0.00133868	0.002075	0.519772	1254.2	157	2.50166e-170		-0.0940288	0.042994	-0.178297	-0.00976064	0.0304132	0.00125327	0.00347482	0.718892	2693.58	139	0
Cholesterol in medium HDL	-0.00858199	0.0212451	-0.0502224	0.0330584	0.686798	-0.0030477	0.00221485	0.170773	1475.46	157	6.45542e-213		-0.0193953	0.0475054	-0.112506	0.0737152	0.683699	-0.00501489	0.00383925	0.193637	3394.9	139	0
Cholesteryl esters in medium HDL	-0.00960987	0.0217984	-0.0523348	0.033115	0.659927	-0.00296044	0.00227253	0.194583	1541.86	157	7.44347e-226		-0.0221044	0.0483946	-0.116958	0.0727491	0.648562	-0.00499875	0.00391113	0.203351	3497.29	139	0
Free cholesterol in medium HDL	-0.00414324	0.0188566	-0.0411022	0.0328157	0.826372	-0.00335101	0.00196587	0.0902485	1188.35	157	7.68019e-158		-0.00811547	0.0437819	-0.093928	0.0776971	0.853216	-0.00496394	0.00353832	0.162874	2947.8	139	0
Triglycerides in medium HDL	0.0098963	0.0250421	-0.0391862	0.0589789	0.693242	0.00324442	0.00261054	0.21579	1778.58	157	1.85639e-272		-0.196021	0.0546959	-0.303225	-0.0888176	0.000467521	0.0160099	0.00442118	0.000409997	3908.47	139	0
Concentration of small HDL particles	-0.0170825	0.0199788	-0.0562409	0.0220759	0.393837	0.00117381	0.0020828	0.573848	1104.43	157	4.44314e-142		0.00277971	0.0247226	-0.0456766	0.0512361	0.91064	-0.000446605	0.0019982	0.823471	778.53	139	1.40205e-89
Total lipids in small HDL	-0.0121228	0.0213278	-0.0539252	0.0296797	0.570573	0.00203566	0.00222344	0.361308	1267.78	157	6.44879e-173		-0.0746739	0.0264847	-0.126584	-0.0227638	0.00551299	0.00469028	0.00214063	0.0301125	900.084	139	1.13639e-111
Phospholipids in small HDL	-0.0101784	0.0215563	-0.0524288	0.0320719	0.637454	0.00205442	0.00224726	0.362019	1308.81	157	9.35063e-181		-0.107132	0.0297286	-0.1654	-0.0488638	0.000436094	0.00625812	0.00240282	0.0102017	1146.13	139	6.32289e-158
Cholesterol in small HDL	-0.0186162	0.0195497	-0.0569337	0.0197013	0.342436	0.000724467	0.00203807	0.722717	1061.35	157	4.63149e-134		0.0216438	0.0253636	-0.0280687	0.0713564	0.394937	-0.00248785	0.00204998	0.22696	822.355	139	1.79768e-97
Cholesteryl esters in small HDL	-0.0219345	0.019027	-0.0592275	0.0153585	0.250741	0.00109766	0.00198357	0.580795	998.84	157	1.59073e-122		0.0208484	0.0244791	-0.0271306	0.0688273	0.395856	-0.00263133	0.00197849	0.185708	761.002	139	1.89528e-86
Free cholesterol in small HDL	-0.00572766	0.0197289	-0.0443963	0.032941	0.771956	-0.000597009	0.00205676	0.771996	1117.95	157	1.31816e-144		0.0211811	0.0304625	-0.0385255	0.0808876	0.488018	-0.00177724	0.00246212	0.47161	1227.03	139	1.81428e-173
Triglycerides in small HDL	0.00913929	0.02871	-0.0471324	0.0654109	0.750657	0.00474893	0.00299293	0.114589	2423.93	157	0		-0.168978	0.0561192	-0.278972	-0.0589843	0.00309322	0.0167215	0.00453621	0.000325402	4266.88	139	0
Phospholipids to total lipids ratio in chylomicrons and extremely large VLDL	-0.00221249	0.0177035	-0.0369113	0.0324863	0.900703	0.00396493	0.00184556	0.0332184	856.588	157	8.57857e-97		0.0230015	0.0529977	-0.080874	0.126877	0.664955	0.00227745	0.00428108	0.595588	3521.16	139	0
Cholesterol to total lipids ratio in chylomicrons and extremely large VLDL	-0.0191634	0.0159132	-0.0503532	0.0120264	0.230307	-0.000510851	0.00165895	0.758539	697.95	157	3.23554e-69		0.284209	0.0398277	0.206147	0.362272	4.85274e-11	-0.0176473	0.00321747	1.89587e-07	2006.09	139	0
Cholesteryl esters to total lipids ratio in chylomicrons and extremely large VLDL	-0.0144743	0.0147736	-0.0434305	0.0144819	0.328721	-0.00100578	0.00154015	0.514687	595.03	157	3.24291e-52		0.277967	0.0402517	0.199073	0.35686	1.63776e-10	-0.0164584	0.00325162	1.29489e-06	2026.34	139	0
Free cholesterol to total lipids ratio in chylomicrons and extremely large VLDL	-0.019364	0.0173373	-0.0533451	0.0146172	0.265745	-0.00012579	0.00180739	0.944603	839.14	157	1.07531e-93		0.230365	0.0367381	0.158359	0.302372	4.25592e-09	-0.0154924	0.00296786	6.37642e-07	1728.88	139	2.93159e-272
Triglycerides to total lipids ratio in chylomicrons and extremely large VLDL	0.0153957	0.0150036	-0.0140113	0.0448027	0.306406	-0.00079236	0.00156412	0.613157	612.507	157	4.85241e-55		-0.241035	0.0402101	-0.319847	-0.162223	1.66775e-08	0.0137072	0.00324827	4.38762e-05	2018.31	139	0
Phospholipids to total lipids ratio in very large VLDL	-0.00147605	0.0180566	-0.0368669	0.0339148	0.934953	-0.000650331	0.00188258	0.730221	900.392	157	1.2461e-104		0.0473379	0.0486366	-0.0479898	0.142666	0.332096	0.00118072	0.00393001	0.764293	3001.73	139	0
Cholesterol to total lipids ratio in very large VLDL	-0.0258959	0.0243119	-0.0735472	0.0217554	0.288442	-0.00365356	0.00253467	0.151455	1780.98	157	6.2197e-273		0.327945	0.053093	0.223883	0.432007	6.78877e-09	-0.0231196	0.00429114	2.97016e-07	3908.94	139	0
Cholesteryl esters to total lipids ratio in very large VLDL	-0.0266874	0.0244206	-0.0745518	0.021177	0.276146	-0.00354566	0.00254601	0.165699	1795.15	157	9.63322e-276		0.340605	0.0547317	0.233331	0.447879	5.39012e-09	-0.0241208	0.00442369	2.20144e-07	4150.36	139	0
Free cholesterol to total lipids ratio in very large VLDL	-0.0184537	0.0216574	-0.0609022	0.0239949	0.395473	-0.00368345	0.00225796	0.104827	1382.49	157	6.4826e-195		0.240474	0.0427396	0.156704	0.324244	9.76567e-08	-0.0164372	0.00345383	4.81803e-06	2475.44	139	0
Triglycerides to total lipids ratio in very large VLDL	0.023551	0.022756	-0.0210507	0.0681528	0.30229	0.0034375	0.00237247	0.149357	1526.75	157	6.64827e-223		-0.316175	0.0534335	-0.420904	-0.211445	2.42935e-08	0.021043	0.00431837	2.95701e-06	3872.37	139	0
Phospholipids to total lipids ratio in large VLDL	0.0117947	0.0235677	-0.0343979	0.0579874	0.617451	0.00320486	0.00245689	0.193994	1630.43	157	3.28012e-243		-0.126719	0.0575651	-0.239546	-0.0138914	0.0293632	0.0146165	0.00465273	0.00205438	4479.16	139	0
Cholesterol to total lipids ratio in large VLDL	-0.0230145	0.0194651	-0.0611661	0.015137	0.238854	-0.00198805	0.00202923	0.328739	1099.51	157	3.68055e-141		0.296331	0.0524034	0.193621	0.399042	8.54256e-08	-0.0179386	0.00423593	4.1357e-05	3670.95	139	0
Cholesteryl esters to total lipids ratio in large VLDL	-0.0233348	0.0213953	-0.0652696	0.0185999	0.277096	-0.00312083	0.00223045	0.163728	1384.05	157	3.24126e-195		0.312433	0.0504657	0.21352	0.411345	6.32706e-09	-0.0206757	0.00407956	1.25812e-06	3548.54	139	0
Free cholesterol to total lipids ratio in large VLDL	-0.0155793	0.017314	-0.0495147	0.0183562	0.369601	0.00174111	0.00180501	0.336231	845.915	157	6.76556e-95		0.140522	0.0515783	0.0394284	0.241615	0.00726882	-0.00404848	0.00416871	0.333156	3455.37	139	0
Triglycerides to total lipids ratio in large VLDL	0.0141179	0.016502	-0.0182261	0.0464619	0.393564	-3.1384e-05	0.00172036	0.985468	761.128	157	4.98435e-80		-0.18585	0.0539088	-0.291511	-0.0801885	0.000748977	0.00764785	0.00435711	0.0814181	3739.19	139	0
Phospholipids to total lipids ratio in medium VLDL	-0.0104333	0.023195	-0.0558955	0.0350288	0.653468	-0.00514534	0.00241803	0.0349058	1617.08	157	1.37616e-240		0.282116	0.0632757	0.158096	0.406137	1.687e-05	-0.018542	0.00511464	0.000404085	5543.04	139	0
Cholesterol to total lipids ratio in medium VLDL	-0.0175746	0.0263019	-0.0691264	0.0339772	0.504996	-0.00544237	0.00274185	0.0488953	2159.38	157	0		0.306315	0.0627379	0.183349	0.429282	2.83727e-06	-0.0222661	0.00507149	2.22381e-05	5662.23	139	0
Cholesteryl esters to total lipids ratio in medium VLDL	-0.0184842	0.0268637	-0.0711369	0.0341686	0.492422	-0.00541175	0.0028004	0.0550984	2264.47	157	0		0.303579	0.0623939	0.181287	0.425871	3.05281e-06	-0.022455	0.00504372	1.73196e-05	5630.21	139	0
Free cholesterol to total lipids ratio in medium VLDL	-0.014392	0.02414	-0.0617063	0.0329224	0.551908	-0.00534015	0.00251652	0.0354038	1782.78	157	2.73751e-273		0.301886	0.062406	0.17957	0.424202	3.44547e-06	-0.0208944	0.00504448	5.94554e-05	5489.35	139	0
Triglycerides to total lipids ratio in medium VLDL	0.0163753	0.0257703	-0.0341345	0.0668851	0.526071	0.00545528	0.00268645	0.0439763	2059.38	157	0		-0.306164	0.0632388	-0.430112	-0.182216	3.38762e-06	0.0218201	0.00511192	3.62182e-05	5714.66	139	0
Phospholipids to total lipids ratio in small VLDL	-0.0171523	0.0274912	-0.071035	0.0367305	0.533587	-0.00539107	0.00286575	0.0617948	2282.78	157	0		0.317843	0.0736528	0.173484	0.462202	3.00513e-05	-0.0229903	0.00595388	0.000172129	7551.83	139	0
Cholesterol to total lipids ratio in small VLDL	-0.0188707	0.025367	-0.06859	0.0308485	0.458042	-0.00410909	0.00264441	0.122228	1881.13	157	7.67338e-293		0.322434	0.071172	0.182937	0.461931	1.25666e-05	-0.0210111	0.00575311	0.000367428	6822.87	139	0
Cholesteryl esters to total lipids ratio in small VLDL	-0.0178141	0.0222354	-0.0613955	0.0257673	0.424251	-0.00264124	0.00231803	0.256258	1406.38	157	1.58421e-199		0.293351	0.0683432	0.159398	0.427303	3.29478e-05	-0.0173234	0.00552409	0.00209077	6119.04	139	0
Free cholesterol to total lipids ratio in small VLDL	-0.0170148	0.0271579	-0.0702442	0.0362146	0.531888	-0.00550372	0.00283102	0.0536738	2236.8	157	0		0.313084	0.0721841	0.171603	0.454565	2.7535e-05	-0.0228041	0.00583517	0.000144778	7283.19	139	0
Triglycerides to total lipids ratio in small VLDL	0.0187451	0.0263201	-0.0328423	0.0703325	0.4774	0.0045625	0.00274374	0.0983323	2047.29	157	0		-0.326378	0.0720663	-0.467628	-0.185128	1.26438e-05	0.0219662	0.00582552	0.000239999	7072.85	139	0
Phospholipids to total lipids ratio in very small VLDL	0.0158705	0.0195255	-0.0223995	0.0541405	0.417558	0.00362094	0.00203551	0.0771941	1108.18	157	8.86286e-143		-0.117225	0.0467367	-0.208829	-0.0256208	0.0132846	0.0123937	0.00377756	0.0013083	2923.23	139	0
Cholesterol to total lipids ratio in very small VLDL	-0.0154671	0.0267451	-0.0678874	0.0369533	0.56388	-0.00559322	0.00278804	0.0465573	2202.52	157	0		0.274198	0.0681439	0.140636	0.40776	9.36339e-05	-0.0211682	0.00550845	0.000184313	6589.2	139	0
Cholesteryl esters to total lipids ratio in very small VLDL	-0.0158915	0.0270353	-0.0688807	0.0370978	0.557509	-0.00565761	0.0028183	0.0464171	2274.27	157	0		0.267466	0.0675381	0.135091	0.39984	0.000119089	-0.0210591	0.00545945	0.000174713	6540.49	139	0
Free cholesterol to total lipids ratio in very small VLDL	-0.00815862	0.0179993	-0.0434372	0.0271199	0.650976	-0.00372784	0.00187639	0.0486942	909.648	157	2.68449e-106		0.238522	0.0566662	0.127456	0.349588	4.57426e-05	-0.0157158	0.00458037	0.000791833	4152.24	139	0
Triglycerides to total lipids ratio in very small VLDL	0.0144736	0.0267729	-0.0380012	0.0669484	0.589544	0.00552319	0.00279094	0.0495683	2196.39	157	0		-0.284742	0.0683877	-0.418782	-0.150702	5.46646e-05	0.0212868	0.00552818	0.000179128	6604.52	139	0
Phospholipids to total lipids ratio in IDL	0.0128152	0.0186644	-0.023767	0.0493975	0.493339	0.00156727	0.00194575	0.421759	957.037	157	6.97265e-115		-0.148775	0.0555552	-0.257663	-0.0398865	0.00829987	0.0125368	0.00449022	0.00597582	3902.98	139	0
Cholesterol to total lipids ratio in IDL	-0.0169289	0.0257221	-0.0673442	0.0334864	0.511408	-0.00471628	0.00268136	0.0805407	1920.01	157	1.35202e-300		0.25568	0.0713188	0.115896	0.395465	0.000465572	-0.0205204	0.0057651	0.00050919	6800.85	139	0
Cholesteryl esters to total lipids ratio in IDL	-0.0128581	0.0229108	-0.0577633	0.0320472	0.575447	-0.0043634	0.00238834	0.0696051	1508.56	157	2.34202e-219		0.23986	0.0696595	0.103327	0.376392	0.000759695	-0.0195016	0.00563079	0.000709395	6423.88	139	0
Free cholesterol to total lipids ratio in IDL	-0.0182388	0.0194063	-0.0562751	0.0197976	0.348744	-0.00284258	0.00202308	0.161976	1058.64	157	1.47643e-133		0.142988	0.0434525	0.0578208	0.228155	0.00126686	-0.0116437	0.00351214	0.00116793	2443.52	139	0
Triglycerides to total lipids ratio in IDL	0.0182743	0.0265507	-0.0337651	0.0703136	0.492293	0.00515223	0.00276772	0.0645375	2088.77	157	0		-0.262479	0.0704412	-0.400543	-0.124414	0.000281894	0.0206935	0.00569433	0.000391755	6775.81	139	0
Phospholipids to total lipids ratio in large LDL	-0.0154472	0.0185088	-0.0517245	0.0208302	0.405221	0.00173723	0.0019296	0.369336	947.948	157	3.13883e-113		0.00994065	0.0451227	-0.0784998	0.0983811	0.825959	-0.00175111	0.00364707	0.631882	2593.41	139	0
Cholesterol to total lipids ratio in large LDL	-0.0146222	0.0225501	-0.0588204	0.0295761	0.517654	-0.00537259	0.00235078	0.0236243	1482.22	157	3.13328e-214		0.230557	0.0644509	0.104234	0.356881	0.000478433	-0.0178739	0.00520986	0.000792768	5578.2	139	0
Cholesteryl esters to total lipids ratio in large LDL	-0.00263169	0.0188753	-0.0396273	0.0343639	0.889293	-0.0012824	0.00196779	0.515549	981.231	157	2.67945e-119		0.0317765	0.043753	-0.0539793	0.117532	0.468894	-0.00108439	0.00353649	0.759586	2427.62	139	0
Free cholesterol to total lipids ratio in large LDL	-0.0147131	0.0284456	-0.0704665	0.0410403	0.605719	-0.00569079	0.00296534	0.056786	2462.67	157	0		0.260108	0.0634558	0.135734	0.384481	7.02063e-05	-0.0215361	0.00512958	4.77265e-05	5648.18	139	0
Triglycerides to total lipids ratio in large LDL	0.0216936	0.0236925	-0.0247437	0.0681308	0.361264	0.00428159	0.0024698	0.0849565	1615.33	157	3.03118e-240		-0.239911	0.0655177	-0.368326	-0.111496	0.000355051	0.0184406	0.00529623	0.00066595	5691.4	139	0
Phospholipids to total lipids ratio in medium LDL	-0.00841484	0.0198542	-0.047329	0.0304993	0.672268	-0.000582102	0.00206977	0.778897	1092.69	157	6.90084e-140		0.233778	0.0447811	0.146007	0.321549	6.36555e-07	-0.0150801	0.00361968	5.41378e-05	2559.8	139	0
Cholesterol to total lipids ratio in medium LDL	-0.0135034	0.0138776	-0.0407035	0.0136967	0.332032	-0.00309427	0.00144673	0.0339987	532.196	157	2.6131e-42		0.0963983	0.0389926	0.0199728	0.172824	0.0146348	-0.00849581	0.00315165	0.00789246	1934.24	139	1.62E-313
Cholesteryl esters to total lipids ratio in medium LDL	0.002634	0.0223344	-0.0411414	0.0464094	0.90627	0.00221044	0.00232834	0.343894	1393.04	157	5.96813e-197		-0.209837	0.0418644	-0.291891	-0.127782	1.6099e-06	0.015895	0.00338395	6.2653e-06	2254.27	139	0
Free cholesterol to total lipids ratio in medium LDL	-0.0164031	0.0285316	-0.072325	0.0395188	0.566175	-0.00469997	0.00297424	0.116068	2452.86	157	0		0.301887	0.06394	0.176564	0.427209	5.65495e-06	-0.0239818	0.00516906	7.98455e-06	5679.91	139	0
Triglycerides to total lipids ratio in medium LDL	0.0241428	0.0225783	-0.0201106	0.0683963	0.286578	0.00322579	0.00235367	0.172476	1446.87	157	2.30044e-207		-0.274275	0.0681945	-0.407936	-0.140613	9.42989e-05	0.01952	0.00551265	0.000542987	6081.29	139	0
Phospholipids to total lipids ratio in small LDL	0.00567258	0.0224939	-0.0384156	0.0497607	0.80123	-0.00302953	0.00234498	0.198283	1405.91	157	1.95283e-199		0.256579	0.0550231	0.148734	0.364424	7.23133e-06	-0.0190192	0.00444769	3.51249e-05	3875.02	139	0
Cholesterol to total lipids ratio in small LDL	-0.0224561	0.0146562	-0.0511823	0.00627005	0.127488	-0.000989311	0.00152794	0.518266	589.823	157	2.22412e-51		0.0732681	0.035565	0.00356066	0.142975	0.0412527	-0.00509014	0.00287457	0.0787948	1598.65	139	2.63289e-246
Cholesteryl esters to total lipids ratio in small LDL	-0.00632404	0.0224266	-0.0502802	0.0376321	0.778324	0.00269033	0.00233795	0.251597	1397.04	157	1.00818e-197		-0.251223	0.0582675	-0.365428	-0.137019	3.05195e-05	0.0188905	0.00470996	9.83897e-05	4344.23	139	0
Free cholesterol to total lipids ratio in small LDL	-0.0184151	0.0266776	-0.0707031	0.033873	0.491036	-0.00363601	0.00278091	0.192958	2095.33	157	0		0.349794	0.0715129	0.209629	0.48996	2.7301e-06	-0.0257828	0.00578155	1.68035e-05	6943.74	139	0
Triglycerides to total lipids ratio in small LDL	0.0217753	0.0269011	-0.0309509	0.0745015	0.419477	0.0040295	0.00280424	0.152727	2131.31	157	0		-0.348645	0.0713081	-0.488409	-0.208881	2.75467e-06	0.0251958	0.00576488	2.40929e-05	6905.22	139	0
Phospholipids to total lipids ratio in very large HDL	0.00949468	0.018579	-0.0269201	0.0459095	0.610038	-0.00437387	0.00193694	0.0253148	1132.58	157	2.40387e-147		-0.00259422	0.0393161	-0.0796537	0.0744653	0.947486	-0.00466247	0.0031776	0.144555	2334.08	139	0
Cholesterol to total lipids ratio in very large HDL	-0.0200112	0.0134101	-0.046295	0.00627253	0.13764	0.00210307	0.00139802	0.134507	545.83	157	2.01167e-44		0.14107	0.043498	0.0558144	0.226327	0.00148037	-0.007237	0.00351585	0.0414203	2643.47	139	0
Cholesteryl esters to total lipids ratio in very large HDL	-0.0224905	0.0182876	-0.0583341	0.0133532	0.220603	-0.00232394	0.00190646	0.224681	927.08	157	1.90944e-109		0.183125	0.0496816	0.0857492	0.280501	0.000325687	-0.014358	0.00401564	0.000481348	3149.89	139	0
Free cholesterol to total lipids ratio in very large HDL	-0.00476143	0.0165614	-0.0372218	0.027699	0.774108	0.00520657	0.00172662	0.00299333	966.302	157	1.42895e-116		-0.00177809	0.0482654	-0.0963782	0.092822	0.970666	0.00562556	0.00390064	0.151492	3776.21	139	0
Triglycerides to total lipids ratio in very large HDL	0.00791891	0.0275763	-0.0461305	0.0619684	0.774365	0.00499183	0.00287475	0.0844476	2368.63	157	0		-0.17954	0.0556335	-0.288581	-0.070498	0.00155932	0.0173672	0.00449674	0.000171637	4440.71	139	0
Phospholipids to total lipids ratio in large HDL	-0.00141208	0.0210774	-0.0427239	0.0398997	0.946671	0.00722388	0.00219734	0.00124709	1312.67	157	1.70543e-181		-0.130654	0.0482938	-0.22531	-0.0359979	0.00767636	0.0111275	0.00390352	0.00502831	3173.87	139	0
Cholesterol to total lipids ratio in large HDL	-0.00393192	0.0250665	-0.0530622	0.0451984	0.875557	-0.00689373	0.00261308	0.00917497	1955.8	157	9.55567e-308		0.162621	0.0602977	0.0444378	0.280805	0.00786308	-0.0158131	0.00487354	0.00147301	5212.5	139	0
Cholesteryl esters to total lipids ratio in large HDL	-0.00822033	0.0243668	-0.0559793	0.0395387	0.736298	-0.00610145	0.00254016	0.0174742	1794.17	157	1.50206e-275		0.138312	0.0559005	0.0287471	0.247877	0.0145552	-0.014457	0.00451818	0.00170423	4348.66	139	0
Free cholesterol to total lipids ratio in large HDL	0.0120814	0.0222871	-0.0316013	0.0557641	0.588532	-0.00695723	0.00232334	0.00319494	1591.04	157	1.76541e-235		0.212407	0.066407	0.0822496	0.342565	0.00171073	-0.0155269	0.00536731	0.00443281	6505.42	139	0
Triglycerides to total lipids ratio in large HDL	0.0109097	0.0266841	-0.0413912	0.0632106	0.68321	0.00479609	0.00278169	0.0866468	2209.93	157	0		-0.152917	0.0634259	-0.277232	-0.0286022	0.0172175	0.0162575	0.00512629	0.00186708	5749.45	139	0
Phospholipids to total lipids ratio in medium HDL	0.00821145	0.0235888	-0.0380226	0.0544455	0.728226	0.00591566	0.00245911	0.0173083	1710.98	157	4.42572e-259		-0.147517	0.0516974	-0.248844	-0.0461903	0.0049861	0.0153015	0.0041786	0.000354935	3784.62	139	0
Cholesterol to total lipids ratio in medium HDL	-0.0124031	0.0265702	-0.0644806	0.0396744	0.641286	-0.00518555	0.00276983	0.0630447	2154.18	157	0		0.157016	0.0597372	0.0399309	0.274101	0.00954234	-0.0166832	0.00482832	0.000729351	5014.84	139	0
Cholesteryl esters to total lipids ratio in medium HDL	-0.0155604	0.0262154	-0.0669425	0.0358218	0.553662	-0.00415082	0.00273283	0.130806	2021.52	157	6.62e-321		0.144701	0.0554969	0.0359276	0.253475	0.0101199	-0.0154131	0.0044857	0.000778683	4172.35	139	0
Free cholesterol to total lipids ratio in medium HDL	0.00195553	0.0192406	-0.0357561	0.0396672	0.919176	-0.00625581	0.00200589	0.00216142	1303.17	157	1.12587e-179		0.146825	0.0572198	0.0346744	0.258976	0.0113474	-0.0145954	0.00462439	0.00196024	5304.56	139	0
Triglycerides to total lipids ratio in medium HDL	0.0144397	0.0275113	-0.0394826	0.0683619	0.600419	0.00435386	0.00286792	0.130994	2275.45	157	0		-0.154571	0.0624924	-0.277056	-0.0320861	0.014587	0.0165903	0.005051	0.00129261	5407.19	139	0
Phospholipids to total lipids ratio in small HDL	0.0101443	0.0225911	-0.0341343	0.0544229	0.654022	0.000462714	0.00235509	0.844493	1511.44	157	6.42459e-220		-0.222309	0.0565358	-0.333119	-0.111499	0.000132297	0.0109731	0.00456983	0.0176633	4359.15	139	0
Cholesterol to total lipids ratio in small HDL	-0.0202911	0.0240288	-0.0673875	0.0268053	0.399703	-0.0032017	0.00250487	0.203068	1635.7	157	3.01778e-244		0.262562	0.0608043	0.143386	0.381739	2.97257e-05	-0.0193381	0.00491501	0.000131153	4824.79	139	0
Cholesteryl esters to total lipids ratio in small HDL	-0.025398	0.0206409	-0.0658543	0.0150582	0.220362	-0.00120354	0.00215173	0.576729	1213.11	157	1.58535e-162		0.198795	0.0496567	0.101468	0.296122	0.000101181	-0.0149425	0.00401379	0.000285386	3233.15	139	0
Free cholesterol to total lipids ratio in small HDL	0.0164343	0.0212787	-0.0252719	0.0581405	0.441076	-0.00684851	0.00221825	0.00238827	1392.02	157	9.41528e-197		0.266061	0.0662803	0.136151	0.39597	9.7124e-05	-0.0177872	0.00535767	0.00115002	6222.36	139	0
Triglycerides to total lipids ratio in small HDL	0.0165574	0.0285938	-0.0394865	0.0726013	0.563382	0.00448632	0.00298076	0.13431	2498.75	157	0		-0.158625	0.0592486	-0.274752	-0.0424978	0.00831595	0.0170191	0.00478896	0.000519246	4941.68	139	0
Body mass index	-0.0159302	0.019917	-0.0549676	0.0231071	0.425018	0.0060536	0.00207597	0.00406448	4790.17	157	0		-0.0289724	0.0170521	-0.0623945	0.00444978	0.0915634	0.0024583	0.00137884	0.0768061	1607.62	138	1.2714e-248
Trunk fat mass	-0.0227662	0.0190219	-0.060049	0.0145166	0.233171	0.00549859	0.00198262	0.0062199	4207.41	157	0		-0.0343815	0.0161434	-0.0660225	-0.00274039	0.0349667	0.00195397	0.00130539	0.136717	1387.52	138	3.60703e-205
Whole body fat mass	-0.0201553	0.0188207	-0.0570438	0.0167333	0.285853	0.00558494	0.00196166	0.00500292	4379.2	157	0		-0.0346158	0.0156841	-0.0653567	-0.0038749	0.0289624	0.00217593	0.00126824	0.0884591	1392.44	138	3.90908e-206
Body fat percentage	-0.0137697	0.0134735	-0.0401777	0.0126383	0.308359	0.00370767	0.00140434	0.00912348	3604.58	157	0		-0.0240141	0.0113607	-0.0462811	-0.00174716	0.0363323	0.0017141	0.000918642	0.0641777	1173.14	138	1.45044e-163
Waist circumference	-0.0175275	0.0154871	-0.0478823	0.0128272	0.259466	0.00614526	0.00161421	0.0002013	3537.66	157	0		-0.0218841	0.0135629	-0.0484674	0.00469918	0.108914	0.00208095	0.00109671	0.0598587	1241.97	138	7.84687e-177
Atorvastatin*	-0.00181996	0.00148807	-0.00473658	0.00109665	0.223196	0.000522223	0.000152446	0.000787685	736.559	153	3.71256e-77		0.0154092	0.0023257	0.0108509	0.0199676	7.70181e-10	-0.000155034	0.000184853	0.403139	827.395	134	2.36563e-100
Simvastatin*	-0.00132198	0.00295446	-0.00711272	0.00446876	0.655165	0.00120251	0.000307924	0.000139497	962.207	157	7.97464e-116		0.0306003	0.00510681	0.0205909	0.0406096	1.70916e-08	-5.50644e-05	0.000412954	0.894117	1315.34	138	4.51646e-191
Metformin*	-0.00227307	0.00183194	-0.00586368	0.00131754	0.216579	0.00169876	0.000187677	6.09105e-16	1333.29	153	2.52505e-187		-0.00082781	0.00132633	-0.00342742	0.0017718	0.5336	0.000275278	0.000105419	0.0100487	321.377	134	1.99363e-17
Smoking status: Current*	-0.001183	0.00185187	-0.00481267	0.00244667	0.523876	0.000156587	0.000193083	0.418603	301.115	157	3.85884e-11		-0.000875384	0.00245876	-0.00569455	0.00394378	0.722364	1.86412e-05	0.000199023	0.925512	243.831	138	7.16695e-08
Smoking status: Previous*	-0.00014724	0.00268177	-0.00540351	0.00510903	0.956285	5.223e-05	0.000279611	0.852062	251.368	157	2.54918e-06		0.00171338	0.00389185	-0.00591465	0.00934141	0.660447	-9.35944e-05	0.000315024	0.766835	243.179	138	8.30274e-08
Smoking status: Never*	0.00102844	0.00323421	-0.00531062	0.0073675	0.750916	-0.000222444	0.000337244	0.510481	366.709	157	8.01115e-19		-0.000859661	0.00448964	-0.00965936	0.00794004	0.848432	-3.00059e-05	0.000363236	0.934283	326.619	139	3.86176e-17
Pack years adult smoking as proportion of life span exposed to smoking	-0.0126823	0.00928044	-0.030872	0.00550736	0.173716	0.0028381	0.0009672	0.00384403	337.543	157	2.98489e-15		-0.0228001	0.0131392	-0.0485529	0.00295262	0.0849235	0.00187841	0.00106233	0.0792358	309.221	138	3.76064e-15
Pack years of smoking	-0.0128566	0.00916173	-0.0308136	0.00510037	0.162503	0.00265298	0.000954824	0.00612756	327.812	157	4.11249e-14		-0.0275146	0.0126715	-0.0523508	-0.00267848	0.0316121	0.00213458	0.00102451	0.0390484	286.581	138	1.87344e-12
Alcohol intake frequency.	-0.00320074	0.0131818	-0.029037	0.0226355	0.808465	0.00336478	0.00137388	0.0154208	894.663	157	1.33453e-103		-0.0315057	0.0140446	-0.0590331	-0.00397827	0.0264737	0.00211838	0.00113565	0.0642567	464.669	138	5.61108e-37
Alcohol drinker status: Current*	0.00094266	0.00125366	-0.00151451	0.00339983	0.45322	-0.000263861	0.000130721	0.0452409	218.789	157	0.000819468		0.00149276	0.00168025	-0.00180053	0.00478604	0.375853	-9.57453e-05	0.00013594	0.482411	181.663	139	0.00877929
Alcohol drinker status: Never*	-0.000353502	0.000767359	-0.00185753	0.00115052	0.64567	0.000124178	8.00058e-05	0.12265	152.8	157	0.579826		-0.00160499	0.00116183	-0.00388218	0.000672209	0.169381	9.90157e-05	9.40458e-05	0.294251	165.327	138	0.0562678
Alcohol drinker status: Previous*	-0.000862772	0.00095021	-0.00272518	0.000999639	0.36528	0.000168972	9.907e-05	0.0900629	217.565	157	0.000989895		0.000634472	0.00129835	-0.0019103	0.00317925	0.625848	-6.54638e-05	0.000105096	0.534383	186.59	138	0.00370954
C-reactive protein	0.00771336	0.0350884	-0.0610599	0.0764866	0.826292	0.00190582	0.00365875	0.603175	10197.7	157	0		-0.0531094	0.0239599	-0.100071	-0.0061481	0.0282756	0.00520928	0.00193843	0.008081	2197.04	139	0
*estimates for these binary outcomes are logodds

## Sheet: ST4
Supplementary Table 4. Weighted median and weighted mode estimates. Associations of genetic liability to type 2 diabetes or coronary artery disease with metabolic traits based on two-sample MR. N = 118,466 for metabolite outcomes, N = ~500,000 for adiposity outcomes, N = 372,938 for medication outcomes.
	Weighted median estimates												Weighted mode estimates
	Type 2 diabetes liability						Coronary artery disease liability						Type 2 diabetes liability						Coronary artery disease liability
Outcome	Beta	SE	LCL	UCL	P-value		Beta	SE	LCL	UCL	P-value		Beta	SE	LCL	UCL	P-value		Beta	SE	LCL	UCL	P-value
Total cholesterol	-0.0187181	0.00715762	-0.0327471	-0.0046892	0.00891924		-0.0247958	0.0105792	-0.0455311	-0.00406059	0.019087		0.000694088	0.0122853	-0.0233852	0.0247733	0.955017		-0.0230968	0.0103013	-0.0432874	-0.00290626	0.0265257
Total cholesterol minus HDL-C	-0.00846682	0.00767491	-0.0235096	0.006576	0.269948		-0.028727	0.0103719	-0.0490559	-0.00839809	0.00561085		0.00749877	0.011132	-0.01432	0.0293175	0.501536		-0.0366096	0.0106565	-0.0574964	-0.0157228	0.000778917
Remnant cholesterol (non-HDL, non-LDL -cholesterol)	-0.00490295	0.00711847	-0.0188552	0.00904924	0.490971		-0.0472164	0.00973931	-0.0663055	-0.0281274	1.24697e-06		0.0147589	0.00880425	-0.00249746	0.0320152	0.0956502		-0.0501174	0.00980727	-0.0693397	-0.0308952	1.03566e-06
VLDL cholesterol	0.0164734	0.0074949	0.00178343	0.0311634	0.0279525		-0.037025	0.0109272	-0.0584423	-0.0156076	0.000703207		0.016576	0.00825848	0.000389366	0.0327626	0.0464391		-0.0400742	0.0133666	-0.0662727	-0.0138757	0.00321569
Clinical LDL cholesterol	-0.0172971	0.00759696	-0.0321872	-0.00240706	0.0227955		-0.0247997	0.0114604	-0.0472621	-0.00233725	0.0304689		-0.0107248	0.0143923	-0.0389337	0.0174841	0.457272		-0.0326827	0.0182668	-0.0684857	0.0031203	0.0757475
LDL cholesterol	-0.00955451	0.00773061	-0.0247065	0.00559749	0.216484		-0.0266974	0.0117103	-0.0496495	-0.00374528	0.0226179		0.00193648	0.0113975	-0.0204026	0.0242756	0.865303		-0.0221015	0.012573	-0.0467446	0.0025416	0.0809581
HDL cholesterol	-0.0176894	0.00679879	-0.031015	-0.00436378	0.00927232		0.00019491	0.0106761	-0.0207302	0.02112	0.985434		-0.00519412	0.00738316	-0.0196651	0.00927687	0.482774		0.00483653	0.010896	-0.0165196	0.0261927	0.657814
Total triglycerides	0.0280566	0.00731512	0.013719	0.0423942	0.000125346		-0.0259988	0.0117898	-0.0491068	-0.00289073	0.0274409		0.00238265	0.00859752	-0.0144685	0.0192338	0.78204		-0.0209542	0.0136322	-0.0476733	0.00576478	0.126521
Triglycerides in VLDL	0.027908	0.00713868	0.0139161	0.0418998	9.25262e-05		-0.0275147	0.0115561	-0.0501646	-0.00486485	0.0172667		-0.00140227	0.00887765	-0.0188025	0.0159979	0.874693		-0.0227349	0.0127121	-0.0476507	0.00218082	0.0758668
Triglycerides in LDL	0.00744556	0.00638224	-0.00506363	0.0199548	0.243369		-0.0286247	0.0120307	-0.052205	-0.00504443	0.0173458		0.00798178	0.0074525	-0.00662513	0.0225887	0.285794		-0.0273215	0.0120848	-0.0510077	-0.00363538	0.0253125
Triglycerides in HDL	0.0068895	0.00744026	-0.0076934	0.0214724	0.354458		-0.00883193	0.0106798	-0.0297643	0.0121004	0.40825		-0.00110573	0.00827992	-0.0173344	0.0151229	0.893934		-0.00793976	0.0130716	-0.0335601	0.0176806	0.544566
Total phospholipids in lipoprotein particles	-0.000500541	0.00692695	-0.0140774	0.0130763	0.942395		-0.0406379	0.0101351	-0.0605028	-0.0207731	6.08184e-05		0.0176437	0.00782042	0.00231569	0.0329717	0.0254358		-0.0387181	0.0151722	-0.0684555	-0.00898059	0.0117864
Phospholipids in VLDL	0.0133794	0.0068637	-7.34217e-05	0.0268323	0.0512593		-0.0325452	0.0119244	-0.055917	-0.00917333	0.0063471		0.0130801	0.00770865	-0.00202883	0.0281891	0.0917015		-0.0368218	0.0118751	-0.0600971	-0.0135466	0.00233459
Phospholipids in LDL	-0.0114518	0.00748229	-0.0261171	0.0032135	0.125888		-0.0279754	0.012325	-0.0521324	-0.00381828	0.0232198		-0.00910216	0.0129839	-0.0345506	0.0163462	0.484312		-0.0272543	0.0141268	-0.0549429	0.000434252	0.0557215
Phospholipids in HDL	-0.00208373	0.00654282	-0.0149077	0.0107402	0.750124		-0.0204094	0.00902985	-0.0381079	-0.00271085	0.0238082		0.00436783	0.00671616	-0.00879583	0.0175315	0.516412		-0.0102141	0.00957174	-0.0289748	0.00854645	0.287756
Total esterified cholesterol	-0.0167955	0.00697086	-0.0304584	-0.00313265	0.0159791		-0.0233908	0.0107933	-0.0445457	-0.00223595	0.0302226		-0.00487694	0.0131184	-0.0305889	0.020835	0.710566		-0.0172826	0.0116902	-0.0401954	0.0056302	0.141552
Cholesteryl esters in VLDL	0.0124363	0.00712325	-0.00152526	0.0263979	0.0808325		-0.0473625	0.0103045	-0.0675593	-0.0271656	4.301e-06		0.0178025	0.00747828	0.00314508	0.0324599	0.0184778		-0.0498774	0.0155968	-0.0804472	-0.0193076	0.00171185
Cholesteryl esters in LDL	-0.00312156	0.00757034	-0.0179594	0.0117163	0.68009		-0.0282712	0.0105228	-0.0488959	-0.00764651	0.00721702		0.00421415	0.0103915	-0.0161533	0.0245816	0.685632		-0.0335273	0.0110937	-0.0552709	-0.0117836	0.00298497
Cholesteryl esters in HDL	-0.0165139	0.00662303	-0.029495	-0.00353276	0.0126524		0.0024001	0.0104064	-0.0179965	0.0227967	0.817598		-0.00505206	0.00743779	-0.0196301	0.00952601	0.497978		0.00681913	0.0109643	-0.0146709	0.0283091	0.534993
Total free cholesterol	-0.00596556	0.00722367	-0.020124	0.00819284	0.408898		-0.0438212	0.00938997	-0.0622256	-0.0254169	3.05907e-06		0.0137914	0.00975734	-0.00533304	0.0329157	0.159496		-0.0416192	0.0111869	-0.0635456	-0.0196928	0.00028721
Free cholesterol in VLDL	0.0107705	0.00750924	-0.00394762	0.0254886	0.151487		-0.0328062	0.0116842	-0.0557072	-0.00990511	0.00498914		0.013647	0.00797067	-0.00197546	0.0292695	0.0888294		-0.0404045	0.0123604	-0.0646308	-0.0161782	0.00135879
Free cholesterol in LDL	-0.0244329	0.00733306	-0.0388057	-0.0100601	0.000862614		-0.0220397	0.010913	-0.0434293	-0.000650213	0.0434268		-0.0292595	0.0228684	-0.0740815	0.0155625	0.202605		-0.0302167	0.014019	-0.0576939	-0.00273959	0.0328387
Free cholesterol in HDL	-0.0134585	0.00628756	-0.0257821	-0.00113489	0.0323146		-0.00664267	0.00931218	-0.0248945	0.0116092	0.475641		0.000557172	0.00656883	-0.0123177	0.0134321	0.932511		-0.00242948	0.009244	-0.0205477	0.0156888	0.793078
Total lipids in lipoprotein particles	0.0102821	0.00702313	-0.00348329	0.0240474	0.143187		-0.0446724	0.0101891	-0.064643	-0.0247017	1.16345e-05		0.0167604	0.00826118	0.000568445	0.0329523	0.0441568		-0.0429623	0.0140173	-0.0704361	-0.0154884	0.00261266
Total lipids in VLDL	0.0170188	0.00691489	0.00346562	0.030572	0.013848		-0.031546	0.0124451	-0.0559384	-0.00715363	0.0112507		0.011316	0.00789193	-0.00415219	0.0267842	0.153586		-0.0362402	0.0120429	-0.0598443	-0.012636	0.00310684
Total lipids in LDL	-0.00739933	0.00770503	-0.0225012	0.00770253	0.336892		-0.0282191	0.0104594	-0.0487195	-0.00771868	0.00697643		0.00444792	0.0110232	-0.0171576	0.0260534	0.687122		-0.0227556	0.0111804	-0.0446693	-0.00084199	0.0437066
Total lipids in HDL	-0.00664528	0.00658541	-0.0195527	0.00626212	0.312931		-0.0114632	0.00989767	-0.0308626	0.00793623	0.246794		0.00106433	0.00668928	-0.0120466	0.0141753	0.873785		-0.00951917	0.00988562	-0.028895	0.00985665	0.337242
Total concentration of lipoprotein particles	-0.00991243	0.00714762	-0.0239218	0.00409691	0.165498		-0.0198674	0.00902524	-0.0375568	-0.00217789	0.027714		-0.00104678	0.00841883	-0.0175477	0.0154541	0.901206		-0.0232671	0.0102577	-0.0433721	-0.0031621	0.0248431
Concentration of VLDL particles	0.0136782	0.00830134	-0.00259241	0.0299488	0.0994118		-0.0308401	0.01166	-0.0536936	-0.00798654	0.00817021		0.0179562	0.00800445	0.0022675	0.0336449	0.0262691		-0.0373495	0.0122259	-0.0613122	-0.0133867	0.00269569
Concentration of LDL particles	-0.00415394	0.007411	-0.0186795	0.0103716	0.575132		-0.0484675	0.0094844	-0.0670569	-0.0298781	3.21765e-07		0.0128445	0.00985291	-0.00646725	0.0321562	0.194259		-0.0482402	0.0106375	-0.0690897	-0.0273908	1.22701e-05
Concentration of HDL particles	-0.0120854	0.00693004	-0.0256683	0.00149744	0.081173		-0.0150112	0.00941411	-0.0334629	0.00344042	0.110814		-0.00186937	0.00780895	-0.0171749	0.0134362	0.811115		-0.0138206	0.0105921	-0.034581	0.00693987	0.1941
Average diameter for VLDL particles	0.026148	0.00730595	0.0118284	0.0404677	0.000344904		-0.0219567	0.011097	-0.0437068	-0.000206664	0.0478584		-0.000589404	0.00896992	-0.0181705	0.0169916	0.947693		-0.0178703	0.011733	-0.040867	0.00512648	0.129996
Average diameter for LDL particles	-0.030488	0.00696452	-0.0441384	-0.0168375	1.19988e-05		0.00734843	0.00990136	-0.0120582	0.0267551	0.457988		0.00710397	0.0117391	-0.0159046	0.0301125	0.545943		-0.00105866	0.0115641	-0.0237242	0.0216069	0.927188
Average diameter for HDL particles	-0.0142011	0.00693486	-0.0277934	-0.000608786	0.0405809		0.000964183	0.00920427	-0.0170762	0.0190046	0.916571		0.000232232	0.00712261	-0.0137281	0.0141925	0.974031		0.000312283	0.00894584	-0.0172216	0.0178461	0.972203
Phosphoglycerides	0.00654276	0.00656677	-0.00632811	0.0194136	0.319083		-0.0338259	0.00984179	-0.0531158	-0.014536	0.000588278		0.0127489	0.00773332	-0.00240845	0.0279062	0.101225		-0.0389255	0.0155296	-0.0693635	-0.00848754	0.0133357
Ratio of triglycerides to phosphoglycerides	0.0325873	0.00712003	0.0186321	0.0465426	4.72024e-06		-0.0160967	0.0103429	-0.0363689	0.00417538	0.119636		0.00842836	0.00946713	-0.0101272	0.0269839	0.374671		-0.0129197	0.0121812	-0.0367948	0.0109553	0.290683
Total cholines	-0.00574007	0.00685706	-0.0191799	0.00769976	0.402534		-0.0325154	0.00972997	-0.0515861	-0.0134447	0.000832434		0.0115	0.00818042	-0.00453366	0.0275336	0.16175		-0.0463279	0.0118303	-0.0695154	-0.0231405	0.000140111
Phosphatidylcholines	0.00196192	0.00674223	-0.0112529	0.0151767	0.771059		-0.0323522	0.00968785	-0.0513404	-0.0133641	0.000839397		0.0110643	0.00738805	-0.00341628	0.0255449	0.136234		-0.0430902	0.0109517	-0.0645554	-0.0216249	0.000130722
Sphingomyelins	-0.0242507	0.00679122	-0.0375615	-0.0109399	0.000355766		-0.0175973	0.0111504	-0.0394521	0.0042575	0.114525		0.00285722	0.0109635	-0.0186312	0.0243456	0.794731		-0.0140031	0.0132649	-0.0400022	0.011996	0.292945
Apolipoprotein B	-0.0042857	0.00733038	-0.0186532	0.0100818	0.558784		-0.0501229	0.00941337	-0.0685731	-0.0316727	1.01144e-07		0.0120204	0.00897082	-0.00556238	0.0296033	0.182186		-0.0442573	0.010478	-0.0647942	-0.0237204	4.30282e-05
Apolipoprotein A1	-0.00797894	0.00685457	-0.0214139	0.00545602	0.244411		-0.0240934	0.00941462	-0.042546	-0.00564071	0.010493		0.000357587	0.00717312	-0.0137017	0.0144169	0.960304		-0.0177344	0.00927332	-0.0359101	0.000441342	0.0578664
Ratio of apolipoprotein B to apolipoprotein A1	0.0108731	0.00707986	-0.00300344	0.0247496	0.124593		-0.0299062	0.00927054	-0.0480765	-0.011736	0.00125559		0.0110571	0.00790097	-0.00442878	0.026543	0.163634		-0.0373235	0.00990027	-0.056728	-0.0179189	0.000240021
Total fatty acids	0.00998887	0.00829953	-0.00627821	0.026256	0.228765		-0.0314345	0.012425	-0.0557876	-0.00708146	0.0114084		0.0140361	0.00807333	-0.00178761	0.0298598	0.0840568		-0.0323194	0.0136891	-0.0591501	-0.00548871	0.0196067
Degree of unsaturation	-0.0116594	0.00746271	-0.0262863	0.00296748	0.118204		0.0508722	0.0115379	0.0282579	0.0734865	1.03784e-05		-0.00216851	0.00759831	-0.0170612	0.0127242	0.775716		0.0462465	0.0119808	0.0227641	0.0697288	0.000172499
Omega-3 fatty acids	0.00969452	0.00730099	-0.00461541	0.0240045	0.184232		0.0201307	0.0109094	-0.00125174	0.0415132	0.0649996		0.0113704	0.00739249	-0.00311886	0.0258597	0.126023		0.0206269	0.0116808	-0.00226743	0.0435213	0.0795951
Omega-6 fatty acids	0.0108163	0.0068219	-0.00255465	0.0241872	0.112848		-0.030013	0.010284	-0.0501696	-0.00985648	0.00351795		0.0126162	0.00826618	-0.0035855	0.0288179	0.128948		-0.0354292	0.0151489	-0.065121	-0.00573736	0.0207645
Polyunsaturated fatty acids	0.0155431	0.00673644	0.00233971	0.0287465	0.0210369		-0.0265006	0.0102513	-0.0465932	-0.00640805	0.00973521		0.0158854	0.00780512	0.0005874	0.0311835	0.0434961		-0.0222391	0.0135331	-0.0487639	0.0042858	0.102563
Monounsaturated fatty acids	0.013262	0.00682882	-0.000122444	0.0266465	0.0521287		-0.0332646	0.0119995	-0.0567836	-0.0097456	0.00556842		0.0116594	0.00837147	-0.00474869	0.0280675	0.165651		-0.0443856	0.0140607	-0.0719446	-0.0168267	0.00195419
Saturated fatty acids	0.00962081	0.00780203	-0.00567116	0.0249128	0.217532		-0.0370872	0.0117181	-0.0600547	-0.0141197	0.00155109		0.0134053	0.00823894	-0.00274307	0.0295536	0.105717		-0.0383438	0.0124978	-0.0628396	-0.0138481	0.00258758
Linoleic acid	0.00183658	0.00680637	-0.0115039	0.0151771	0.787289		-0.0348851	0.01046	-0.0553867	-0.0143835	0.000852698		0.00907155	0.00770337	-0.00602706	0.0241702	0.240724		-0.0460663	0.0128821	-0.0713153	-0.0208174	0.000479519
Docosahexaenoic acid	0.00638326	0.00673028	-0.00680808	0.0195746	0.342905		0.0200174	0.00946589	0.00146428	0.0385706	0.0344564		0.00760028	0.0075196	-0.00713813	0.0223387	0.313691		0.0244248	0.0104898	0.0038647	0.0449849	0.0213216
Ratio of omega-3 fatty acids to total fatty acids	0.00439445	0.00704888	-0.00942135	0.0182102	0.533005		0.040223	0.00951948	0.0215648	0.0588812	2.38584e-05		0.0114408	0.00741266	-0.003088	0.0259696	0.124731		0.0426944	0.0142118	0.0148392	0.0705496	0.00315621
Ratio of omega-6 fatty acids to total fatty acids	-0.0302163	0.00704904	-0.0440325	-0.0164002	1.81438e-05		0.024966	0.0105508	0.00428648	0.0456456	0.0179683		-0.00221843	0.00875746	-0.019383	0.0149462	0.800351		0.0245562	0.0112949	0.00241816	0.0466942	0.0313789
Ratio of polyunsaturated fatty acids to total fatty acids	-0.0296444	0.00732181	-0.0439951	-0.0152936	5.14864e-05		0.0377568	0.0104824	0.0172113	0.0583022	0.000315866		-0.0101219	0.00796457	-0.0257324	0.0054887	0.205646		0.0372004	0.00977617	0.0180391	0.0563617	0.000211053
Ratio of monounsaturated fatty acids to total fatty acids	0.0355462	0.00767143	0.0205102	0.0505822	3.59391e-06		-0.0263804	0.011658	-0.04923	-0.00353069	0.0236446		0.0178118	0.00915347	-0.000128958	0.0357526	0.0534398		-0.0170836	0.0123892	-0.0413664	0.0071991	0.170119
Ratio of saturated fatty acids to total fatty acids	0.00322016	0.00673906	-0.0099884	0.0164287	0.632768		-0.0399569	0.0113029	-0.0621107	-0.0178032	0.000407635		0.00416574	0.00895097	-0.0133782	0.0217096	0.642289		-0.0293836	0.0132059	-0.0552671	-0.00350007	0.0276786
Ratio of linoleic acid to total fatty acids	-0.035959	0.00777023	-0.0511886	-0.0207293	3.69596e-06		-0.00205425	0.0116487	-0.0248857	0.0207772	0.860019		-0.0108279	0.00835191	-0.0271976	0.00554189	0.19671		-0.0139179	0.0116426	-0.0367373	0.00890153	0.233939
Ratio of docosahexaenoic acid to total fatty acids	-0.0010139	0.00674466	-0.0142334	0.0122056	0.880508		0.0482052	0.0124874	0.0237299	0.0726806	0.000113248		-0.00101071	0.00630082	-0.0133603	0.0113389	0.872763		0.0591057	0.0165697	0.0266291	0.0915823	0.000494667
Ratio of polyunsaturated fatty acids to monounsaturated fatty acids	-0.0305491	0.00767375	-0.0455897	-0.0155086	6.86281e-05		0.0321899	0.0108258	0.0109713	0.0534086	0.00294486		-0.00822712	0.00848958	-0.0248667	0.00841244	0.333984		0.0295758	0.0109251	0.00816265	0.0509889	0.00763171
Ratio of omega-6 fatty acids to omega-3 fatty acids	-0.019031	0.00632719	-0.0314323	-0.00662971	0.00263135		-0.0318252	0.01125	-0.0538752	-0.00977514	0.00467084		-0.0134217	0.00766992	-0.0284547	0.00161136	0.0820749		-0.0449119	0.0140841	-0.0725167	-0.0173071	0.00176271
Alanine	0.04596	0.00784153	0.0305906	0.0613294	4.59792e-09		0.0107369	0.00889787	-0.00670296	0.0281767	0.227556		0.000701277	0.0170056	-0.0326298	0.0340323	0.967158		0.0112429	0.00971894	-0.00780619	0.0302921	0.249321
Glutamine	0.0276096	0.00888029	0.0102042	0.0450149	0.00187669		-0.0160049	0.0091146	-0.0338696	0.00185968	0.0790941		0.0499865	0.00990676	0.0305693	0.0694038	1.22917e-06		-0.0109369	0.0125596	-0.0355537	0.0136799	0.385353
Glycine	-0.000182411	0.00692382	-0.0137531	0.0133883	0.978982		-0.00310458	0.0089625	-0.0206711	0.0144619	0.729045		0.0118228	0.00783253	-0.00352893	0.0271746	0.13318		0.00130514	0.00981977	-0.0179416	0.0205519	0.894456
Histidine	0.0133037	0.00761599	-0.00162363	0.028231	0.0806698		-0.00212167	0.00959729	-0.0209324	0.016689	0.825038		0.0172932	0.00814693	0.00132519	0.0332612	0.0353407		0.00348453	0.0108821	-0.0178443	0.0248134	0.749288
Total concentration of branched-chain amino acids (leucine + isoleucine + valine)	0.0527599	0.00751968	0.0380214	0.0674985	2.27912e-12		-0.00427849	0.0097223	-0.0233342	0.0147772	0.659887		0.0118552	0.012463	-0.0125723	0.0362827	0.342939		-0.0130351	0.0116805	-0.0359288	0.00985865	0.266346
Isoleucine	0.0404619	0.00725559	0.026241	0.0546829	2.45186e-08		-0.00195413	0.00919288	-0.0199722	0.0160639	0.831662		0.0226403	0.00985188	0.00333062	0.04195	0.0228692		-0.00923351	0.0116017	-0.0319728	0.0135058	0.42745
Leucine	0.0475667	0.00700599	0.033835	0.0612985	1.12572e-11		0.000175714	0.00898965	-0.017444	0.0177954	0.984405		0.056763	0.010693	0.0358047	0.0777212	3.69088e-07		-0.0119459	0.0106359	-0.0327923	0.00890048	0.263289
Valine	0.0543489	0.00738102	0.0398821	0.0688157	1.79369e-13		-0.000297659	0.0101455	-0.0201828	0.0195874	0.976594		0.0222481	0.0113605	-1.84658e-05	0.0445147	0.051947		-0.0154552	0.0119814	-0.0389388	0.00802844	0.199203
Phenylalanine	0.0272976	0.00642387	0.0147069	0.0398884	2.14337e-05		-0.00587432	0.00989538	-0.0252693	0.0135206	0.552751		0.0185858	0.00755749	0.00377308	0.0333984	0.0150011		-0.00544271	0.0113518	-0.0276922	0.0168068	0.632361
Tyrosine	0.0301423	0.00736547	0.015706	0.0445786	4.26972e-05		-0.0124838	0.0100587	-0.0321988	0.00723116	0.214568		0.0301249	0.00697935	0.0164454	0.0438044	2.78934e-05		-0.0141924	0.0122159	-0.0381355	0.00975074	0.247294
Glucose	0.0842229	0.00759751	0.0693318	0.099114	1.47368e-28		0.000786159	0.00834031	-0.0155609	0.0171332	0.924903		0.0908213	0.0118198	0.0676546	0.113988	1.52976e-12		-0.00324122	0.011404	-0.0255931	0.0191107	0.776664
Lactate	-0.000421696	0.00697551	-0.0140937	0.0132503	0.951794		0.00352784	0.00949102	-0.0150746	0.0221302	0.710114		-0.0206318	0.00981805	-0.0398752	-0.00138842	0.0371913		0.00498393	0.0109967	-0.0165696	0.0265374	0.651091
Pyruvate	-0.012303	0.00649292	-0.0250291	0.000423177	0.0581156		0.00863285	0.00946069	-0.0099101	0.0271758	0.361507		-0.0153562	0.00880432	-0.0326127	0.00190026	0.0830746		0.0121143	0.0107945	-0.009043	0.0332716	0.263672
Citrate	5.0879e-05	0.00730547	-0.0142679	0.0143696	0.994443		-0.0164562	0.00951972	-0.0351149	0.00220245	0.0838728		0.000877404	0.00716747	-0.0131708	0.0149256	0.902726		-0.0205616	0.0112868	-0.0426836	0.00156051	0.070629
3-Hydroxybutyrate	-0.00589024	0.00679711	-0.0192126	0.0074321	0.386172		-0.0156017	0.00946561	-0.0341543	0.00295093	0.0993019		-0.00597927	0.00836036	-0.0223656	0.010407	0.475545		-0.0313953	0.0100703	-0.0511331	-0.0116575	0.0022133
Acetate	-0.00422736	0.00735763	-0.0186483	0.0101936	0.565593		-0.00291935	0.00902201	-0.0206025	0.0147638	0.746256		0.00380297	0.00843901	-0.0127375	0.0203434	0.652866		-0.000404583	0.0105613	-0.0211047	0.0202956	0.969497
Acetoacetate	0.00689399	0.00688556	-0.00660171	0.0203897	0.316718		-0.0209195	0.00874771	-0.038065	-0.00377395	0.0167833		0.00559529	0.00775899	-0.00961233	0.0208029	0.471891		-0.020576	0.00954738	-0.0392889	-0.00186315	0.0328605
Acetone	0.0075486	0.00719542	-0.00655443	0.0216516	0.29414		-0.00273808	0.00844223	-0.0192848	0.0138087	0.745688		0.00585742	0.00885009	-0.0114888	0.0232036	0.509032		-0.0165221	0.0104064	-0.0369187	0.00387445	0.114613
Creatinine	-0.00223037	0.00578352	-0.0135661	0.00910532	0.699762		-0.00629812	0.00810326	-0.0221805	0.00958426	0.437021		-0.00507464	0.00644326	-0.0177034	0.00755415	0.432117		-0.00807959	0.00909384	-0.0259035	0.00974434	0.375813
Albumin	-0.00251029	0.00681407	-0.0158659	0.0108453	0.712577		-0.0148987	0.00954709	-0.033611	0.00381361	0.118631		-0.00353261	0.00803983	-0.0192907	0.0122254	0.66098		-0.0125904	0.010527	-0.0332233	0.00804238	0.23371
Glycoprotein acetyls	0.0194767	0.00733104	0.00510783	0.0338455	0.00789002		-0.0167153	0.0116698	-0.0395881	0.00615761	0.152044		-0.000925382	0.00841854	-0.0174257	0.0155749	0.912611		-0.0163178	0.01331	-0.0424055	0.00976978	0.222263
Concentration of chylomicrons and extremely large VLDL particles	0.0364172	0.00744663	0.0218218	0.0510125	1.00621e-06		-0.0242766	0.0115107	-0.0468376	-0.00171553	0.0349413		0.00224923	0.0108249	-0.0189676	0.023466	0.835666		-0.0227125	0.0122069	-0.046638	0.00121304	0.0648946
Total lipids in chylomicrons and extremely large VLDL	0.0360438	0.00748802	0.0213673	0.0507203	1.48291e-06		-0.0282543	0.0113994	-0.0505972	-0.0059114	0.013191		-0.00040267	0.0112573	-0.0224669	0.0216616	0.971511		-0.0267152	0.0120979	-0.050427	-0.00300338	0.0288531
Phospholipids in chylomicrons and extremely large VLDL	0.0338124	0.00773144	0.0186588	0.048966	1.22347e-05		-0.0252298	0.0115006	-0.047771	-0.00268865	0.028251		0.0036765	0.00981336	-0.0155577	0.0229107	0.708429		-0.0299409	0.0128884	-0.0552021	-0.00467971	0.0216147
Cholesterol in chylomicrons and extremely large VLDL	0.0292835	0.00747565	0.0146313	0.0439358	8.95873e-05		-0.0259657	0.0110829	-0.0476882	-0.00424309	0.0191372		0.00491333	0.0107528	-0.0161621	0.0259888	0.648345		-0.0282823	0.0117985	-0.0514074	-0.00515733	0.0178443
Cholesteryl esters in chylomicrons and extremely large VLDL	0.0304516	0.00734362	0.0160581	0.0448451	3.3734e-05		-0.0307589	0.0115097	-0.0533178	-0.00819991	0.00753027		0.00946981	0.00975269	-0.00964546	0.0285851	0.333035		-0.0312265	0.0132438	-0.0571843	-0.00526874	0.0197661
Free cholesterol in chylomicrons and extremely large VLDL	0.0353677	0.00751475	0.0206388	0.0500966	2.52086e-06		-0.0242333	0.0111483	-0.046084	-0.00238255	0.0297267		0.00192982	0.010718	-0.0190774	0.022937	0.85734		-0.0242485	0.0130272	-0.0497819	0.00128487	0.0647888
Triglycerides in chylomicrons and extremely large VLDL	0.0358231	0.00778671	0.0205612	0.0510851	4.2138e-06		-0.0343172	0.0105718	-0.0550379	-0.0135966	0.0011699		0.0120594	0.0105456	-0.00860986	0.0327287	0.254537		-0.0332989	0.0114829	-0.0558054	-0.0107925	0.00433611
Concentration of very large VLDL particles	0.0280446	0.007407	0.0135269	0.0425623	0.000152952		-0.0227137	0.0112972	-0.0448562	-0.000571209	0.0443717		0.00460369	0.00858684	-0.0122265	0.0214339	0.592621		-0.0213298	0.0122229	-0.0452867	0.00262716	0.0831681
Total lipids in very large VLDL	0.0270054	0.00734228	0.0126145	0.0413962	0.000235009		-0.0273875	0.0114769	-0.0498823	-0.00489269	0.0170186		0.00160774	0.00865572	-0.0153575	0.018573	0.852884		-0.0264195	0.0123487	-0.0506231	-0.00221601	0.0341334
Phospholipids in very large VLDL	0.0230998	0.00722324	0.0089423	0.0372574	0.00138389		-0.0227681	0.0112301	-0.044779	-0.000757175	0.0426191		0.00182184	0.00907766	-0.0159704	0.0196141	0.841195		-0.0265189	0.012344	-0.0507132	-0.00232456	0.0334096
Cholesterol in very large VLDL	0.0180163	0.0072266	0.00385216	0.0321804	0.012665		-0.0311838	0.0115325	-0.0537875	-0.00858024	0.00685087		0.00488719	0.00807834	-0.0109464	0.0207207	0.546064		-0.0375054	0.0114733	-0.059993	-0.0150178	0.00135853
Cholesteryl esters in very large VLDL	0.0127504	0.00670351	-0.000388519	0.0258893	0.0571656		-0.0348351	0.0114074	-0.0571935	-0.0124766	0.00226013		0.00970562	0.00780166	-0.00558564	0.0249969	0.215325		-0.0396851	0.0118454	-0.062902	-0.0164682	0.00103786
Free cholesterol in very large VLDL	0.0207539	0.00758006	0.00589699	0.0356108	0.00618213		-0.0279558	0.0111028	-0.0497173	-0.00619437	0.0118053		0.004076	0.00948163	-0.014508	0.02266	0.667866		-0.029457	0.0114679	-0.0519342	-0.00697986	0.0112571
Triglycerides in very large VLDL	0.029613	0.00731753	0.0152706	0.0439553	5.19107e-05		-0.0260997	0.0105705	-0.0468178	-0.0053816	0.0135447		0.00542065	0.00879583	-0.0118192	0.0226605	0.5386		-0.0212928	0.0128388	-0.0464569	0.00387126	0.099461
Concentration of large VLDL particles	0.0217419	0.00715065	0.00772668	0.0357572	0.00236141		-0.026591	0.0114037	-0.0489423	-0.0042397	0.0197122		0.00272885	0.00805412	-0.0130572	0.0185149	0.7352		-0.0217418	0.013076	-0.0473708	0.00388716	0.0986046
Total lipids in large VLDL	0.0211426	0.00724107	0.0069501	0.0353351	0.00350238		-0.0263967	0.0108361	-0.0476354	-0.005158	0.0148506		0.00372049	0.00862162	-0.0131779	0.0206189	0.666672		-0.0264984	0.0116497	-0.0493318	-0.00366501	0.0244497
Phospholipids in large VLDL	0.0205577	0.00731371	0.00622283	0.0348926	0.00494117		-0.0205093	0.0112208	-0.0425021	0.00148352	0.0675813		0.00317658	0.00769919	-0.0119138	0.018267	0.680469		-0.022745	0.0122821	-0.0468178	0.00132789	0.0661489
Cholesterol in large VLDL	0.0172004	0.00691687	0.00364332	0.0307574	0.0128923		-0.0281138	0.0117112	-0.0510677	-0.00515985	0.0163686		0.00943862	0.00819828	-0.00663	0.0255072	0.251351		-0.0298283	0.0123359	-0.0540067	-0.00564982	0.016892
Cholesteryl esters in large VLDL	0.0136707	0.00685932	0.000226427	0.027115	0.0462603		-0.0298834	0.0114561	-0.0523372	-0.00742951	0.0090934		0.0153025	0.00757717	0.000451234	0.0301537	0.0451202		-0.0332562	0.0117738	-0.056333	-0.0101795	0.00542595
Free cholesterol in large VLDL	0.0213812	0.00767549	0.00633724	0.0364251	0.00534211		-0.026692	0.011731	-0.0496847	-0.00369928	0.0228854		0.000903992	0.00817247	-0.0151141	0.016922	0.912063		-0.024413	0.0113222	-0.0466046	-0.00222145	0.0327764
Triglycerides in large VLDL	0.0212142	0.00745384	0.00660472	0.0358238	0.00442607		-0.0266672	0.010716	-0.0476705	-0.00566388	0.0128267		0.00282493	0.00810926	-0.0130692	0.0187191	0.728035		-0.0260483	0.0127292	-0.0509975	-0.00109901	0.0425946
Concentration of medium VLDL particles	0.0166133	0.00750687	0.0018998	0.0313267	0.0268925		-0.0329856	0.0106045	-0.0537704	-0.0122008	0.00186754		0.0162764	0.00758493	0.00140991	0.0311428	0.0334093		-0.0381432	0.0135058	-0.0646146	-0.0116718	0.00543209
Total lipids in medium VLDL	0.0115412	0.00767184	-0.00349564	0.026578	0.13249		-0.0353742	0.0114627	-0.057841	-0.0129073	0.0020285		0.01308	0.00748649	-0.00159355	0.0277535	0.0825555		-0.0428096	0.0116454	-0.0656344	-0.0199847	0.000336568
Phospholipids in medium VLDL	0.0145402	0.00698276	0.000854024	0.0282265	0.0373147		-0.0348568	0.0106799	-0.0557895	-0.0139241	0.00109943		0.0128189	0.00789162	-0.00264863	0.0282865	0.106289		-0.0434507	0.0140087	-0.0709078	-0.0159937	0.00232761
Cholesterol in medium VLDL	-0.00897635	0.00725404	-0.0231943	0.00524158	0.215929		-0.0294999	0.00958566	-0.0482878	-0.010712	0.00208742		0.0097171	0.0101464	-0.0101699	0.0296041	0.339683		-0.037675	0.00993289	-0.0571435	-0.0182065	0.00022072
Cholesteryl esters in medium VLDL	-0.0199362	0.00714366	-0.0339378	-0.00593462	0.00525854		-0.0260225	0.0111668	-0.0479094	-0.00413553	0.0197881		-0.00224485	0.0143892	-0.0304476	0.0259579	0.876224		-0.0311403	0.0159183	-0.0623402	5.9488e-05	0.0524247
Free cholesterol in medium VLDL	0.0101551	0.00711047	-0.00378147	0.0240916	0.153239		-0.0386647	0.0105118	-0.0592677	-0.0180616	0.000234858		0.0147526	0.00787689	-0.000686059	0.0301913	0.0629293		-0.051148	0.0131475	-0.076917	-0.025379	0.000154184
Triglycerides in medium VLDL	0.0183471	0.0071121	0.00440737	0.0322868	0.00988863		-0.0299864	0.0111894	-0.0519176	-0.00805519	0.00736451		0.00356331	0.00804378	-0.0122025	0.0193291	0.658379		-0.031782	0.0122915	-0.0558734	-0.00769068	0.0107398
Concentration of small VLDL particles	0.0110057	0.00712743	-0.00296409	0.0249754	0.122557		-0.0284952	0.0111148	-0.0502802	-0.00671012	0.010356		0.0139259	0.00773772	-0.00124007	0.0290918	0.0738102		-0.0332516	0.0123945	-0.0575449	-0.0089583	0.00818107
Total lipids in small VLDL	0.00867303	0.00749222	-0.00601172	0.0233578	0.247025		-0.0308118	0.01165	-0.0536458	-0.00797787	0.00817399		0.01094	0.00812035	-0.00497588	0.0268559	0.179834		-0.0370125	0.0131243	-0.0627361	-0.0112889	0.00549735
Phospholipids in small VLDL	0.0175051	0.00754619	0.00271459	0.0322957	0.0203555		-0.0320373	0.0103988	-0.0524189	-0.0116556	0.00206401		0.0127738	0.0074013	-0.0017328	0.0272803	0.0863241		-0.0482856	0.0141582	-0.0760356	-0.0205356	0.000847784
Cholesterol in small VLDL	0.0140569	0.00699284	0.000350961	0.0277629	0.0444112		-0.038683	0.0093373	-0.0569841	-0.0203819	3.43022e-05		0.0148749	0.00851221	-0.00180903	0.0315588	0.0824972		-0.044028	0.00989588	-0.0634239	-0.024632	1.74481e-05
Cholesteryl esters in small VLDL	0.015292	0.00694465	0.0016805	0.0289035	0.0276664		-0.0381513	0.00999521	-0.0577419	-0.0185607	0.000135106		0.0138653	0.00784281	-0.00150661	0.0292372	0.0790078		-0.0475874	0.0106797	-0.0685197	-0.0266552	1.69745e-05
Free cholesterol in small VLDL	0.00821472	0.00709733	-0.00569605	0.0221255	0.247094		-0.0377968	0.00963855	-0.0566884	-0.0189053	8.80284e-05		0.0160036	0.00851168	-0.000679289	0.0326865	0.0619224		-0.0430104	0.0103985	-0.0633916	-0.0226293	6.05977e-05
Triglycerides in small VLDL	0.0281164	0.00704104	0.014316	0.0419169	6.51818e-05		-0.023807	0.0118367	-0.0470069	-0.000607194	0.044294		0.00985179	0.00856119	-0.00692813	0.0266317	0.251573		-0.0248623	0.0131836	-0.0507021	0.000977448	0.0613857
Concentration of very small VLDL particles	0.00692455	0.00695428	-0.00670584	0.0205549	0.319384		-0.0239501	0.0106494	-0.044823	-0.00307722	0.0245153		0.0186518	0.00831138	0.00236149	0.0349421	0.0262133		-0.0229212	0.0102892	-0.0430881	-0.00275432	0.0274969
Total lipids in very small VLDL	0.00802902	0.00640431	-0.00452343	0.0205815	0.209955		-0.0242695	0.0095878	-0.0430616	-0.00547741	0.0113644		0.0194698	0.00785816	0.0040678	0.0348718	0.0142772		-0.0257316	0.0101034	-0.0455342	-0.00592892	0.0119517
Phospholipids in very small VLDL	0.0107372	0.00636316	-0.00173456	0.023209	0.0915253		-0.0266359	0.0099182	-0.0460756	-0.00719624	0.00724085		0.023094	0.00796767	0.00747739	0.0387106	0.00428333		-0.0322252	0.00970314	-0.0512434	-0.0132071	0.00114365
Cholesterol in very small VLDL	-0.0159903	0.00686437	-0.0294444	-0.00253609	0.0198348		-0.0207353	0.0112003	-0.0426879	0.00121725	0.0641236		0.0106834	0.00942828	-0.00779603	0.0291628	0.258879		-0.0287368	0.0161031	-0.0602989	0.00282541	0.0765012
Cholesteryl esters in very small VLDL	-0.0201102	0.00673254	-0.033306	-0.00691444	0.00281713		-0.0244031	0.0106776	-0.0453312	-0.00347507	0.0222862		0.000109304	0.0123304	-0.0240583	0.0242769	0.992938		-0.0302924	0.0141527	-0.0580318	-0.00255306	0.0340559
Free cholesterol in very small VLDL	-0.0019876	0.00702795	-0.0157624	0.0117872	0.777319		-0.0228145	0.0108075	-0.0439972	-0.00163175	0.0347737		0.0188114	0.00792943	0.0032697	0.0343531	0.0188789		-0.0186334	0.0120104	-0.0421738	0.0049071	0.123056
Triglycerides in very small VLDL	0.0132182	0.00704458	-0.000589139	0.0270256	0.0606045		-0.0229329	0.0117165	-0.0458972	3.13879e-05	0.0503097		0.0091245	0.00751069	-0.00559645	0.0238454	0.226229		-0.0196458	0.0126894	-0.0445169	0.00522543	0.123831
Concentration of IDL particles	-0.0099952	0.00705829	-0.0238294	0.00383905	0.156748		-0.0305269	0.0109903	-0.0520679	-0.0089859	0.00547585		0.00662832	0.0163427	-0.0254033	0.03866	0.685597		-0.0466848	0.017078	-0.0801576	-0.013212	0.0070733
Total lipids in IDL	-0.0221017	0.00728124	-0.036373	-0.00783051	0.00240188		-0.0280883	0.0110267	-0.0497005	-0.00647603	0.0108558		-0.0222874	0.0194582	-0.0604256	0.0158507	0.253777		-0.0375106	0.0131981	-0.0633789	-0.0116423	0.00515187
Phospholipids in IDL	-0.021458	0.00703162	-0.03524	-0.00767605	0.00227589		-0.0224575	0.0106528	-0.043337	-0.00157812	0.0350187		-0.0167777	0.0177149	-0.0514988	0.0179435	0.345037		-0.0379371	0.0142579	-0.0658827	-0.00999156	0.00870685
Cholesterol in IDL	-0.0247026	0.00690616	-0.0382387	-0.0111665	0.000347701		-0.0241044	0.0108551	-0.0453804	-0.00282845	0.0263805		-0.0268931	0.0244567	-0.0748282	0.021042	0.27317		-0.0355643	0.0127861	-0.060625	-0.0105036	0.00615711
Cholesteryl esters in IDL	-0.0265623	0.00694755	-0.0401795	-0.012945	0.000131703		-0.0259183	0.0108533	-0.0471908	-0.00464577	0.016938		-0.025085	0.0242364	-0.0725884	0.0224184	0.302245		-0.0344132	0.0123705	-0.0586593	-0.0101671	0.00614993
Free cholesterol in IDL	-0.0253444	0.00687668	-0.0388227	-0.0118661	0.000228208		-0.0195146	0.010959	-0.0409942	0.0019651	0.0749637		-0.0266632	0.0233067	-0.0723442	0.0190179	0.254348		-0.0291161	0.012858	-0.0543179	-0.00391434	0.0250843
Triglycerides in IDL	0.00487429	0.00690062	-0.00865092	0.0183995	0.479967		-0.0258051	0.0114009	-0.0481509	-0.00345937	0.0236092		0.00583954	0.00798252	-0.0098062	0.0214853	0.465532		-0.031398	0.0150985	-0.060991	-0.00180506	0.0393905
Concentration of large LDL particles	-0.00933424	0.00731736	-0.0236763	0.00500779	0.202087		-0.0334457	0.010488	-0.0540022	-0.0128891	0.00142799		0.0170031	0.00952187	-0.00165977	0.035666	0.0760678		-0.0364768	0.0110235	-0.0580829	-0.0148707	0.00119049
Total lipids in large LDL	-0.0102312	0.00779705	-0.0255135	0.005051	0.189456		-0.0273853	0.0113755	-0.0496811	-0.00508938	0.0160666		0.00637843	0.0126476	-0.0184108	0.0311676	0.614738		-0.025272	0.0160256	-0.0566822	0.00613825	0.117059
Phospholipids in large LDL	-0.0132634	0.00763512	-0.0282283	0.00170141	0.0823589		-0.0242336	0.01137	-0.0465189	-0.00194832	0.0330599		-0.00152539	0.0145446	-0.0300327	0.026982	0.916607		-0.0310495	0.0181575	-0.0666381	0.00453916	0.0894791
Cholesterol in large LDL	-0.0125107	0.00728555	-0.0267904	0.001769	0.0859443		-0.0275981	0.0112093	-0.0495684	-0.00562785	0.0138138		0.00152321	0.0133693	-0.0246806	0.0277271	0.909435		-0.0256316	0.017649	-0.0602237	0.00896047	0.148657
Cholesteryl esters in large LDL	-0.00926908	0.00743229	-0.0238364	0.00529822	0.212348		-0.0260716	0.0119844	-0.049561	-0.00258222	0.0295953		0.0110168	0.0124184	-0.0133232	0.0353568	0.376354		-0.0250656	0.0132702	-0.0510752	0.000943962	0.0609782
Free cholesterol in large LDL	-0.0247174	0.00758136	-0.0395769	-0.00985793	0.00111301		-0.0212147	0.0111327	-0.0430348	0.000605511	0.0567008		-0.0279725	0.0241768	-0.0753589	0.019414	0.24902		-0.0249163	0.0130468	-0.0504881	0.000655397	0.0582088
Triglycerides in large LDL	0.00606463	0.00683843	-0.00733869	0.0194679	0.375162		-0.0287988	0.0111147	-0.0505836	-0.00701393	0.00956839		0.0107803	0.00775213	-0.00441391	0.0259744	0.166296		-0.0337518	0.0147773	-0.0627152	-0.00478836	0.0238739
Concentration of medium LDL particles	-0.000186885	0.00724596	-0.014389	0.0140152	0.979424		-0.0417394	0.0101768	-0.061686	-0.0217928	4.10642e-05		0.00769761	0.00857505	-0.00910949	0.0245047	0.370725		-0.0407	0.01385	-0.0678459	-0.0135541	0.0038569
Total lipids in medium LDL	0.0016848	0.00707288	-0.012178	0.0155476	0.811722		-0.0367443	0.0093817	-0.0551324	-0.0183561	8.98104e-05		0.00826112	0.00838176	-0.00816713	0.0246894	0.325833		-0.0399676	0.0104782	-0.0605049	-0.0194303	0.000204099
Phospholipids in medium LDL	-0.000249919	0.00750732	-0.0149643	0.0144644	0.973443		-0.0295144	0.0101034	-0.049317	-0.00971185	0.00348631		0.00159538	0.00893484	-0.0159169	0.0191077	0.858514		-0.0336385	0.0106913	-0.0545934	-0.0126836	0.00201997
Cholesterol in medium LDL	-0.00143935	0.00676838	-0.0147054	0.0118267	0.831594		-0.0365857	0.00934229	-0.0548966	-0.0182748	8.99771e-05		0.00609989	0.00825388	-0.0100777	0.0222775	0.460984		-0.0378236	0.0103448	-0.0580994	-0.0175479	0.000361181
Cholesteryl esters in medium LDL	0.00393391	0.00680849	-0.00941073	0.0172786	0.563403		-0.0325315	0.0100809	-0.0522901	-0.0127729	0.00125081		0.00928955	0.0079808	-0.00635281	0.0249319	0.246184		-0.0464068	0.0124019	-0.0707145	-0.0220991	0.00026569
Free cholesterol in medium LDL	-0.0159203	0.00735256	-0.0303313	-0.00150925	0.0303671		-0.0238301	0.0116403	-0.0466451	-0.00101515	0.0406374		-0.0155414	0.0155546	-0.0460284	0.0149456	0.319248		-0.0301687	0.0163624	-0.062239	0.00190158	0.0673289
Triglycerides in medium LDL	0.0147965	0.0070644	0.000950306	0.0286428	0.0362137		-0.0311362	0.0118699	-0.0544012	-0.00787115	0.00871289		0.00909724	0.00785386	-0.00629633	0.0244908	0.248484		-0.028413	0.0134457	-0.0547666	-0.00205936	0.0363612
Concentration of small LDL particles	0.00373121	0.0071133	-0.0102109	0.0176733	0.599903		-0.0467864	0.0105098	-0.0673855	-0.0261872	8.51933e-06		0.0153092	0.00866782	-0.00167973	0.0322981	0.0792917		-0.0457728	0.0157944	-0.0767298	-0.0148157	0.0043601
Total lipids in small LDL	0.00189596	0.00745489	-0.0127156	0.0165075	0.799245		-0.0403337	0.0102889	-0.0604999	-0.0201676	8.84981e-05		0.00813751	0.00875366	-0.00901967	0.0252947	0.35399		-0.0567693	0.0109678	-0.0782661	-0.0352725	7.71446e-07
Phospholipids in small LDL	-0.00810504	0.00768185	-0.0231615	0.0069514	0.291385		-0.037086	0.0104484	-0.0575649	-0.0166071	0.000386047		-0.0159911	0.0106869	-0.0369375	0.00495534	0.136566		-0.0354925	0.0115935	-0.0582157	-0.0127692	0.00264176
Cholesterol in small LDL	-0.00278426	0.00758096	-0.0176429	0.0120744	0.713418		-0.0376508	0.00971501	-0.0566923	-0.0186094	0.000106391		0.00271766	0.00947388	-0.0158511	0.0212865	0.774596		-0.0519776	0.0115308	-0.074578	-0.0293773	1.37258e-05
Cholesteryl esters in small LDL	0.0050983	0.00693581	-0.00849589	0.0186925	0.462298		-0.0378226	0.0098822	-0.0571917	-0.0184535	0.000129533		0.0103022	0.00866223	-0.00667579	0.0272801	0.236097		-0.0455915	0.0159588	-0.0768707	-0.0143123	0.00493178
Free cholesterol in small LDL	-0.0221547	0.00758737	-0.0370259	-0.00728344	0.00350095		-0.0257824	0.0108802	-0.0471077	-0.00445716	0.0178046		-0.0312392	0.0205354	-0.0714885	0.00901005	0.130198		-0.0347885	0.0131933	-0.0606473	-0.00892968	0.00931368
Triglycerides in small LDL	0.0188797	0.00707736	0.00500809	0.0327514	0.00763903		-0.0260344	0.0116107	-0.0487913	-0.00327751	0.024943		0.0130523	0.00840643	-0.00342428	0.0295289	0.122505		-0.0310989	0.0126006	-0.055796	-0.00640175	0.01479
Concentration of very large HDL particles	-0.0217773	0.00709472	-0.035683	-0.00787167	0.00214409		-0.0169644	0.00883279	-0.0342767	0.000347861	0.05478		0.00426677	0.00821185	-0.0118285	0.020362	0.604079		-0.0155817	0.00837703	-0.0320007	0.000837247	0.0649761
Total lipids in very large HDL	-0.0248816	0.00728622	-0.0391626	-0.0106006	0.000638094		-5.48949e-05	0.00964649	-0.018962	0.0188522	0.99546		0.00224359	0.0080682	-0.0135701	0.0180573	0.781316		0.00511664	0.0080767	-0.0107137	0.020947	0.527436
Phospholipids in very large HDL	-0.0212514	0.00709059	-0.0351489	-0.00735385	0.00272536		0.0048673	0.00908717	-0.0129435	0.0226781	0.592218		0.00411359	0.00731259	-0.0102191	0.0184463	0.574549		0.00679002	0.00908449	-0.0110156	0.0245956	0.456058
Cholesterol in very large HDL	-0.0290075	0.00690145	-0.0425343	-0.0154806	2.63285e-05		-0.00657646	0.00973013	-0.0256475	0.0124946	0.499112		0.000547906	0.00984476	-0.0187478	0.0198436	0.955687		0.00833807	0.0101254	-0.0115077	0.0281838	0.411635
Cholesteryl esters in very large HDL	-0.0298977	0.0067947	-0.0432153	-0.0165801	1.08177e-05		-0.00655439	0.0102249	-0.0265951	0.0134864	0.521507		0.000967456	0.00896461	-0.0166032	0.0185381	0.914197		0.00256978	0.00960324	-0.0162526	0.0213921	0.789405
Free cholesterol in very large HDL	-0.0262157	0.00677768	-0.0394999	-0.0129314	0.000109758		-0.00829377	0.0102777	-0.0284381	0.0118505	0.419685		0.00514012	0.00949152	-0.0134633	0.0237435	0.588893		0.00733107	0.00975447	-0.0117877	0.0264498	0.453577
Triglycerides in very large HDL	0.0100155	0.00783093	-0.00533308	0.0253641	0.200907		-0.0282152	0.0111481	-0.0500656	-0.0063649	0.0113757		0.0150554	0.00911063	-0.00280144	0.0329122	0.100417		-0.0287507	0.011752	-0.0517846	-0.00571687	0.0156663
Concentration of large HDL particles	-0.00968205	0.00717232	-0.0237398	0.0043757	0.177042		0.000533956	0.00890398	-0.0169178	0.0179858	0.952181		-0.00279348	0.0069655	-0.0164459	0.0108589	0.688929		0.00364082	0.00879021	-0.013588	0.0208696	0.679368
Total lipids in large HDL	-0.00746548	0.00676952	-0.0207337	0.00580277	0.27011		0.000927441	0.00971857	-0.018121	0.0199758	0.923973		-0.00257758	0.007211	-0.0167111	0.011556	0.721231		0.00379742	0.00930521	-0.0144408	0.0220356	0.683827
Phospholipids in large HDL	-0.00619126	0.00706687	-0.0200423	0.0076598	0.380977		0.00237038	0.00962386	-0.0164924	0.0212331	0.805448		-0.0026408	0.0069794	-0.0163204	0.0110388	0.705663		0.00863238	0.00918863	-0.00937734	0.0266421	0.349111
Cholesterol in large HDL	-0.0139779	0.0069147	-0.0275307	-0.000425112	0.0432302		0.00108672	0.00978275	-0.0180875	0.0202609	0.911548		-0.00407702	0.00782248	-0.0194091	0.011255	0.602962		0.0135049	0.00913779	-0.0044052	0.0314149	0.141677
Cholesteryl esters in large HDL	-0.0153403	0.00712175	-0.0292989	-0.00138163	0.0312401		0.00276978	0.00959201	-0.0160306	0.0215701	0.772766		-0.00562375	0.00754829	-0.0204184	0.0091709	0.457356		0.0151633	0.0100292	-0.00449386	0.0348204	0.132808
Free cholesterol in large HDL	-0.014356	0.0066661	-0.0274215	-0.0012904	0.0312734		-0.000196117	0.00960191	-0.0190159	0.0186236	0.983705		-0.000395624	0.00755692	-0.0152072	0.0144159	0.958314		0.0126774	0.00980692	-0.00654414	0.031899	0.198243
Triglycerides in large HDL	0.00575917	0.00748975	-0.00892074	0.0204391	0.441929		-0.0123958	0.0100103	-0.0320161	0.00722443	0.215604		0.00497368	0.00811826	-0.0109381	0.0208855	0.540986		-0.00738721	0.0123405	-0.0315745	0.0168001	0.550396
Concentration of medium HDL particles	-0.00890196	0.0064893	-0.021621	0.00381708	0.170129		-0.0157416	0.00975046	-0.0348525	0.00336926	0.10643		-0.000264517	0.00749109	-0.0149471	0.014418	0.971876		-0.0105351	0.00990743	-0.0299537	0.00888344	0.289451
Total lipids in medium HDL	-0.00438542	0.00647768	-0.0170817	0.00831083	0.498403		-0.0210615	0.00945406	-0.0395915	-0.00253157	0.0258954		-0.00142823	0.0075161	-0.0161598	0.0133033	0.849535		-0.0112988	0.00928375	-0.029495	0.00689734	0.225632
Phospholipids in medium HDL	0.000606748	0.00673478	-0.0125934	0.0138069	0.928214		-0.0209397	0.00906875	-0.0387145	-0.00316494	0.0209439		0.000639806	0.00692674	-0.0129366	0.0142162	0.926523		-0.0143	0.00952298	-0.032965	0.00436507	0.135446
Cholesterol in medium HDL	-0.0110459	0.0065596	-0.0239027	0.0018109	0.0921949		0.0056449	0.00976142	-0.0134875	0.0247773	0.56307		-0.00225978	0.00780209	-0.0175519	0.0130323	0.772474		0.0092419	0.00975093	-0.00986993	0.0283537	0.344866
Cholesteryl esters in medium HDL	-0.0105548	0.0064508	-0.0231984	0.00208879	0.101798		0.00549192	0.0102208	-0.0145409	0.0255247	0.591041		0.00156786	0.00654859	-0.0112674	0.0144031	0.811091		0.0111364	0.0101245	-0.0087076	0.0309804	0.273244
Free cholesterol in medium HDL	-0.00816934	0.00709757	-0.0220806	0.0057419	0.24973		-0.00175326	0.00940905	-0.020195	0.0166885	0.85218		0.00170809	0.00660545	-0.0112386	0.0146548	0.79629		-0.00104367	0.0092918	-0.0192556	0.0171683	0.91073
Triglycerides in medium HDL	0.0140334	0.00718521	-4.96392e-05	0.0281164	0.0508088		-0.00522341	0.00918158	-0.0232193	0.0127725	0.569424		0.00316659	0.00889528	-0.0142682	0.0206013	0.722326		-0.00762046	0.0136202	-0.0343161	0.0190751	0.576717
Concentration of small HDL particles	0.000948455	0.00788643	-0.0145089	0.0164059	0.904274		-0.0155827	0.00922909	-0.0336717	0.00250629	0.0913277		-0.00130112	0.00681719	-0.0146628	0.0120606	0.848881		-0.0184311	0.0108565	-0.0397098	0.00284759	0.0917849
Total lipids in small HDL	0.0014774	0.0069262	-0.012098	0.0150528	0.831089		-0.0358102	0.0102978	-0.0559938	-0.0156266	0.000506154		0.00155816	0.00726128	-0.0126739	0.0157903	0.830368		-0.0598599	0.0135861	-0.0864885	-0.0332312	2.07912e-05
Phospholipids in small HDL	0.00556197	0.00688605	-0.00793469	0.0190586	0.419255		-0.0330513	0.0108927	-0.0544009	-0.0117016	0.00241128		0.00339715	0.0074875	-0.0112784	0.0180727	0.650661		-0.0439894	0.0155977	-0.0745609	-0.0134179	0.00549576
Cholesterol in small HDL	0.00204847	0.00785972	-0.0133566	0.0174535	0.794379		-0.00386315	0.0109431	-0.0253116	0.0175853	0.724072		0.00191408	0.00763136	-0.0130434	0.0168715	0.802281		-0.00707592	0.0116045	-0.0298207	0.0156689	0.543011
Cholesteryl esters in small HDL	0.000238157	0.00858481	-0.0165881	0.0170644	0.977868		-0.000583768	0.0108774	-0.0219034	0.0207359	0.9572		-0.00239777	0.00779367	-0.0176734	0.0128778	0.758749		-0.00235324	0.0112862	-0.0244742	0.0197677	0.835137
Free cholesterol in small HDL	0.00676909	0.00674472	-0.00645056	0.0199887	0.315565		-0.0159014	0.00966554	-0.0348459	0.00304302	0.0999351		0.00394333	0.00762178	-0.0109954	0.018882	0.605617		-0.0196081	0.0110748	-0.0413147	0.00209853	0.078818
Triglycerides in small HDL	0.0304486	0.00757596	0.0155998	0.0452975	5.84172e-05		-0.0127005	0.0109076	-0.0340794	0.00867845	0.244275		0.0029481	0.00950574	-0.0156832	0.0215794	0.756864		-0.00771195	0.0122057	-0.0316352	0.0162113	0.528529
Phospholipids to total lipids ratio in chylomicrons and extremely large VLDL	-0.00251341	0.00688341	-0.0160049	0.0109781	0.715007		0.0316037	0.0118087	0.00845875	0.0547487	0.00744362		-0.00675657	0.00782348	-0.0220906	0.00857745	0.389102		0.0223891	0.0119324	-0.000998419	0.0457766	0.0626921
Cholesterol to total lipids ratio in chylomicrons and extremely large VLDL	-0.0301658	0.00720087	-0.0442795	-0.0160521	2.79958e-05		0.0178534	0.0105504	-0.00282532	0.0385322	0.0906065		-0.0263889	0.00975656	-0.0455118	-0.00726605	0.00758565		0.0147042	0.0118511	-0.00852391	0.0379324	0.216774
Cholesteryl esters to total lipids ratio in chylomicrons and extremely large VLDL	-0.0267097	0.00674901	-0.0399378	-0.0134817	7.57138e-05		0.0153076	0.0110593	-0.00636853	0.0369838	0.166314		-0.024597	0.0101328	-0.0444572	-0.00473676	0.0163284		0.0105863	0.0123281	-0.0135768	0.0347494	0.391966
Free cholesterol to total lipids ratio in chylomicrons and extremely large VLDL	-0.024739	0.00679381	-0.0380548	-0.0114231	0.000271162		0.0164275	0.00985357	-0.00288546	0.0357405	0.0954815		-0.0258534	0.00898864	-0.0434711	-0.00823566	0.00458053		0.0237831	0.0112842	0.00166612	0.0459001	0.0368437
Triglycerides to total lipids ratio in chylomicrons and extremely large VLDL	0.0134892	0.0064118	0.000922052	0.0260563	0.0353954		-0.0283462	0.011144	-0.0501885	-0.0065039	0.010971		0.00534069	0.00865704	-0.0116271	0.0223085	0.538176		-0.0245232	0.0141637	-0.052284	0.00323765	0.0855812
Phospholipids to total lipids ratio in very large VLDL	0.00185155	0.00710504	-0.0120743	0.0157774	0.794404		-0.017355	0.00989327	-0.0367458	0.00203578	0.0793918		0.00494823	0.00733197	-0.00942243	0.0193189	0.500736		-0.0422231	0.013946	-0.0695574	-0.0148889	0.00293518
Cholesterol to total lipids ratio in very large VLDL	-0.0455101	0.00746526	-0.060142	-0.0308782	1.0858e-09		0.00340987	0.0110077	-0.0181651	0.0249849	0.756734		-0.0536464	0.0256872	-0.103993	-0.00329945	0.0383612		0.00109811	0.0109658	-0.0203949	0.0225911	0.920377
Cholesteryl esters to total lipids ratio in very large VLDL	-0.048717	0.00751022	-0.0634371	-0.033997	8.76967e-11		0.00295911	0.0115116	-0.0196036	0.0255218	0.797136		-0.0530948	0.0266935	-0.105414	-0.000775532	0.0484217		0.00134286	0.011236	-0.0206796	0.0233653	0.905039
Free cholesterol to total lipids ratio in very large VLDL	-0.0366104	0.00776312	-0.0518261	-0.0213947	2.40598e-06		0.00580044	0.00978992	-0.0133878	0.0249887	0.553522		-0.0371535	0.0208987	-0.078115	0.00380801	0.0773623		0.00294318	0.0108898	-0.0184008	0.0242872	0.787351
Triglycerides to total lipids ratio in very large VLDL	0.0456583	0.00773507	0.0304976	0.060819	3.57455e-09		0.000827913	0.00976029	-0.0183022	0.0199581	0.932401		0.0481053	0.0218535	0.00527255	0.0909381	0.0291671		0.00235257	0.0104548	-0.0181388	0.0228439	0.822289
Phospholipids to total lipids ratio in large VLDL	0.0143744	0.00686383	0.000921305	0.0278275	0.0362399		-0.00975565	0.0110794	-0.0314713	0.01196	0.378578		0.00629483	0.00707733	-0.00757673	0.0201664	0.375121		-0.0125143	0.010754	-0.0335921	0.00856349	0.246529
Cholesterol to total lipids ratio in large VLDL	-0.044188	0.00742551	-0.058742	-0.029634	2.66777e-09		0.00999282	0.0101286	-0.00985929	0.0298449	0.323843		-0.0523433	0.0183331	-0.0882763	-0.0164104	0.00488001		0.00697562	0.0116297	-0.0158187	0.0297699	0.549603
Cholesteryl esters to total lipids ratio in large VLDL	-0.0508221	0.00736498	-0.0652575	-0.0363867	5.18188e-12		0.00200353	0.00986001	-0.0173221	0.0213292	0.83898		-0.0550708	0.0194155	-0.0931251	-0.0170165	0.00515977		-0.00226992	0.0107686	-0.0233763	0.0188365	0.833357
Free cholesterol to total lipids ratio in large VLDL	-0.0011919	0.00681663	-0.0145525	0.0121687	0.861197		0.0228299	0.0127349	-0.00213057	0.0477904	0.0730211		-0.00786436	0.00766591	-0.0228895	0.00716082	0.306513		-0.00218999	0.0122864	-0.0262713	0.0218913	0.858788
Triglycerides to total lipids ratio in large VLDL	0.0169384	0.00679263	0.00362483	0.0302519	0.012644		-0.0144065	0.011041	-0.036047	0.00723387	0.191954		0.00810686	0.00909057	-0.00971065	0.0259244	0.373863		-0.00628367	0.0119144	-0.0296359	0.0170686	0.59875
Phospholipids to total lipids ratio in medium VLDL	-0.0454037	0.00728957	-0.0596913	-0.0311162	4.70669e-10		-0.0103173	0.0106537	-0.0311986	0.010564	0.332833		-0.053258	0.010749	-0.074326	-0.03219	1.84724e-06		-0.022202	0.0112966	-0.0443433	-6.07208e-05	0.05135
Cholesterol to total lipids ratio in medium VLDL	-0.0506967	0.00756235	-0.065519	-0.0358745	2.03027e-11		-0.00125823	0.0109721	-0.0227635	0.0202471	0.908703		-0.0548733	0.0129662	-0.0802871	-0.0294595	3.91424e-05		-0.013373	0.0114713	-0.0358568	0.00911074	0.245686
Cholesteryl esters to total lipids ratio in medium VLDL	-0.0514178	0.00766639	-0.0664439	-0.0363916	1.9879e-11		-0.0005691	0.0110558	-0.0222385	0.0211003	0.958947		-0.0563429	0.0144193	-0.0846047	-0.028081	0.000138007		-0.00775735	0.0113069	-0.0299189	0.0144042	0.493803
Free cholesterol to total lipids ratio in medium VLDL	-0.0438751	0.00731992	-0.0582221	-0.029528	2.0483e-09		-0.0118827	0.0110327	-0.0335067	0.00974129	0.281458		-0.053941	0.0123213	-0.0780907	-0.0297913	2.17113e-05		-0.0170286	0.0116821	-0.0399256	0.00586839	0.147173
Triglycerides to total lipids ratio in medium VLDL	0.0480092	0.00757834	0.0331557	0.0628628	2.37258e-10		0.00173767	0.0107005	-0.0192354	0.0227107	0.870998		0.0577423	0.0133326	0.0316104	0.0838742	2.6289e-05		0.00706263	0.0114065	-0.0152941	0.0294194	0.536807
Phospholipids to total lipids ratio in small VLDL	-0.0448645	0.00742065	-0.059409	-0.0303201	1.48572e-09		-0.00976258	0.0109917	-0.0313064	0.0117812	0.374447		-0.0490858	0.0138402	-0.0762126	-0.0219589	0.000513834		-0.0177797	0.0115768	-0.0404702	0.00491087	0.126844
Cholesterol to total lipids ratio in small VLDL	-0.0474934	0.00744142	-0.0620786	-0.0329082	1.7445e-10		-0.0121692	0.0102935	-0.0323444	0.00800611	0.237119		-0.0507023	0.0143309	-0.0787908	-0.0226138	0.000529622		-0.016909	0.0107492	-0.0379775	0.00415946	0.117966
Cholesteryl esters to total lipids ratio in small VLDL	-0.0431717	0.00696283	-0.0568189	-0.0295246	5.63494e-10		-0.00336922	0.0106885	-0.0243187	0.0175803	0.752596		-0.0473306	0.0177168	-0.0820556	-0.0126056	0.00834242		-0.0142743	0.0112823	-0.0363877	0.00783904	0.207904
Free cholesterol to total lipids ratio in small VLDL	-0.0452304	0.00752532	-0.05998	-0.0304808	1.85036e-09		-0.00541483	0.0113228	-0.0276075	0.0167779	0.632491		-0.0545423	0.0143915	-0.0827495	-0.026335	0.000213946		-0.0138576	0.0113155	-0.036036	0.0083207	0.222759
Triglycerides to total lipids ratio in small VLDL	0.0471342	0.0070933	0.0332313	0.0610371	3.03456e-11		0.00659147	0.0100857	-0.0131765	0.0263594	0.513404		0.0539318	0.0127233	0.0289941	0.0788695	3.8095e-05		0.0184234	0.0107067	-0.00256165	0.0394085	0.0875068
Phospholipids to total lipids ratio in very small VLDL	0.029115	0.00716334	0.0150748	0.0431551	4.81479e-05		0.00141094	0.0101069	-0.0183986	0.0212205	0.888975		-0.00622174	0.0102541	-0.0263197	0.0138762	0.544882		0.00445464	0.014525	-0.0240144	0.0329237	0.759537
Cholesterol to total lipids ratio in very small VLDL	-0.0415731	0.00756316	-0.0563969	-0.0267493	3.86755e-08		-0.00281309	0.0106546	-0.023696	0.0180698	0.791759		-0.0473771	0.0173428	-0.0813691	-0.0133852	0.0070159		-0.00493615	0.0111956	-0.0268794	0.0170072	0.659964
Cholesteryl esters to total lipids ratio in very small VLDL	-0.0422941	0.00742185	-0.0568409	-0.0277473	1.20801e-08		0.00179665	0.0108531	-0.0194754	0.0230687	0.868517		-0.0471173	0.0192572	-0.0848613	-0.00937322	0.0155117		-0.00632753	0.0112376	-0.0283532	0.0156981	0.574289
Free cholesterol to total lipids ratio in very small VLDL	-0.0310237	0.00729756	-0.0453269	-0.0167205	2.1259e-05		-0.000843694	0.0114386	-0.0232634	0.021576	0.941203		-0.0350156	0.0164657	-0.0672884	-0.00274282	0.0350084		-0.0110094	0.0118207	-0.0341779	0.0121591	0.353267
Triglycerides to total lipids ratio in very small VLDL	0.0377695	0.00739531	0.0232747	0.0522643	3.26928e-07		-0.00156757	0.0107517	-0.0226409	0.0195057	0.884081		0.0446532	0.019389	0.00665072	0.0826557	0.0225822		0.00702759	0.0112091	-0.0149422	0.0289974	0.531711
Phospholipids to total lipids ratio in IDL	0.00339968	0.00667031	-0.00967413	0.0164735	0.61028		0.0070091	0.0107889	-0.0141372	0.0281554	0.515913		-0.00639761	0.00764963	-0.0213909	0.00859566	0.404233		0.0070794	0.0137656	-0.0199011	0.0340599	0.607865
Cholesterol to total lipids ratio in IDL	-0.03453	0.00702679	-0.0483025	-0.0207575	8.92108e-07		0.00109988	0.0117089	-0.0218496	0.0240494	0.92516		-0.0427791	0.0171268	-0.0763475	-0.00921061	0.0135208		-0.0174708	0.0114658	-0.0399439	0.00500222	0.129832
Cholesteryl esters to total lipids ratio in IDL	-0.0345832	0.00712149	-0.0485413	-0.0206251	1.19678e-06		-0.00594449	0.0107516	-0.0270175	0.0151286	0.580335		-0.0289809	0.0172994	-0.0628876	0.00492584	0.0958615		-0.0114305	0.0120741	-0.0350958	0.0122348	0.345426
Free cholesterol to total lipids ratio in IDL	-0.0378209	0.00707494	-0.0516878	-0.023954	9.00392e-08		0.00435455	0.0119017	-0.0189728	0.0276819	0.714458		-0.0425188	0.014957	-0.0718345	-0.0132031	0.00506391		-0.00197008	0.0127601	-0.0269798	0.0230397	0.877522
Triglycerides to total lipids ratio in IDL	0.0474257	0.00718589	0.0333414	0.0615101	4.11605e-11		0.00276101	0.0105292	-0.0178762	0.0233982	0.793148		0.0479113	0.0154634	0.0176031	0.0782195	0.00230372		0.0157427	0.0111269	-0.006066	0.0375515	0.159337
Phospholipids to total lipids ratio in large LDL	-0.00709326	0.00776356	-0.0223098	0.00812332	0.360896		0.0153506	0.0107398	-0.00569941	0.0364006	0.152913		-0.0139913	0.00870275	-0.0310487	0.00306611	0.109901		0.014594	0.0160124	-0.0167904	0.0459784	0.363643
Cholesterol to total lipids ratio in large LDL	-0.0383725	0.00708765	-0.0522643	-0.0244807	6.16349e-08		-0.00885186	0.0112244	-0.0308517	0.013148	0.430332		-0.0455041	0.0152515	-0.0753969	-0.0156112	0.00330157		-0.0200453	0.0136997	-0.0468968	0.00680618	0.145657
Cholesteryl esters to total lipids ratio in large LDL	0.0119073	0.00646593	-0.000765925	0.0245805	0.0655418		-0.0215051	0.0117143	-0.0444652	0.00145494	0.0663875		0.0108536	0.00760907	-0.00406019	0.0257674	0.155726		-0.0315033	0.016039	-0.0629398	-6.67913e-05	0.0514918
Free cholesterol to total lipids ratio in large LDL	-0.0461035	0.00737882	-0.0605659	-0.031641	4.15524e-10		0.00411847	0.0115586	-0.0185364	0.0267734	0.721607		-0.0444694	0.0190974	-0.0819002	-0.00703859	0.0211493		-0.00659887	0.011421	-0.0289841	0.0157863	0.564339
Triglycerides to total lipids ratio in large LDL	0.041433	0.006989	0.0277346	0.0551315	3.06051e-09		0.0110302	0.0105717	-0.00969039	0.0317508	0.296778		0.0445884	0.0171142	0.0110446	0.0781322	0.0100549		0.0215628	0.0127262	-0.00338056	0.0465061	0.0924199
Phospholipids to total lipids ratio in medium LDL	0.00121239	0.0073437	-0.0131813	0.015606	0.868871		0.0258269	0.00922649	0.00774294	0.0439108	0.00512282		0.00101006	0.00785332	-0.0143825	0.0164026	0.897826		0.0155943	0.0135758	-0.0110143	0.0422029	0.252645
Cholesterol to total lipids ratio in medium LDL	-0.0302171	0.00694905	-0.0438372	-0.0165969	1.37153e-05		-0.0314495	0.00942119	-0.049915	-0.012984	0.000843325		-0.0318086	0.0126348	-0.0565728	-0.00704445	0.0128138		-0.0153479	0.01067	-0.0362611	0.00556541	0.15255
Cholesteryl esters to total lipids ratio in medium LDL	0.0109783	0.00673957	-0.00223122	0.0241879	0.103326		-0.0190887	0.00995834	-0.0386071	0.000429605	0.0552558		0.00546259	0.00778086	-0.00978789	0.0207131	0.483678		-0.0216402	0.012452	-0.046046	0.00276574	0.0844294
Free cholesterol to total lipids ratio in medium LDL	-0.0424272	0.00740456	-0.0569401	-0.0279143	1.00503e-08		0.0110329	0.011177	-0.010874	0.0329398	0.323591		-0.0450183	0.0196899	-0.0836105	-0.00642609	0.0235612		0.0109262	0.0116961	-0.0119981	0.0338505	0.351821
Triglycerides to total lipids ratio in medium LDL	0.0355222	0.00690273	0.0219929	0.0490516	2.65937e-07		0.00790032	0.0103327	-0.0123518	0.0281524	0.444514		0.0413262	0.0185653	0.00493823	0.0777142	0.0274297		0.013772	0.0120189	-0.00978504	0.0373291	0.253807
Phospholipids to total lipids ratio in small LDL	-0.00499821	0.00747088	-0.0196411	0.0096447	0.503479		0.0175317	0.0101423	-0.0023473	0.0374107	0.0838871		0.00673419	0.00786327	-0.00867781	0.0221462	0.393067		0.025622	0.0123351	0.00144521	0.0497988	0.039614
Cholesterol to total lipids ratio in small LDL	-0.0162282	0.00714193	-0.0302263	-0.00222996	0.0230723		-0.0228264	0.00979602	-0.0420266	-0.0036262	0.0197972		-0.000383835	0.00893815	-0.0179026	0.0171349	0.965801		-0.00157434	0.0144139	-0.0298257	0.026677	0.913182
Cholesteryl esters to total lipids ratio in small LDL	0.00340387	0.00671464	-0.00975683	0.0165646	0.612202		-0.0195055	0.0104087	-0.0399065	0.000895476	0.0609348		-0.00334307	0.00784892	-0.0187269	0.0120408	0.67074		-0.0245394	0.013525	-0.0510484	0.00196966	0.071762
Free cholesterol to total lipids ratio in small LDL	-0.0381477	0.00731241	-0.05248	-0.0238153	1.82e-07		0.00972044	0.0115127	-0.0128444	0.0322853	0.398488		-0.0464222	0.0197161	-0.0850658	-0.00777856	0.0197756		0.00307399	0.0114943	-0.0194549	0.0256029	0.789527
Triglycerides to total lipids ratio in small LDL	0.0398844	0.00708656	0.0259947	0.053774	1.82128e-08		-0.00999508	0.0112838	-0.0321113	0.0121212	0.37573		0.0458315	0.0207002	0.00525906	0.0864039	0.0282568		0.00182873	0.0113424	-0.0204023	0.0240598	0.872145
Phospholipids to total lipids ratio in very large HDL	-0.0081449	0.00667476	-0.0212274	0.00493764	0.222369		0.00666183	0.0104221	-0.0137655	0.0270891	0.522691		0.000930158	0.00695001	-0.0126919	0.0145522	0.893703		0.0179836	0.00966043	-0.000950857	0.036918	0.0647602
Cholesterol to total lipids ratio in very large HDL	0.00168909	0.00749678	-0.0130046	0.0163828	0.821739		0.0109362	0.00919183	-0.00707983	0.0289522	0.234137		-0.00260845	0.00759005	-0.0174849	0.012268	0.731553		0.00989144	0.0133363	-0.0162478	0.0360306	0.459517
Cholesteryl esters to total lipids ratio in very large HDL	-0.0290671	0.00695686	-0.0427025	-0.0154317	2.93834e-05		0.00511921	0.0111411	-0.0167173	0.0269558	0.645883		-0.0237364	0.00886577	-0.0411133	-0.00635948	0.00820549		0.0061149	0.0135001	-0.0203454	0.0325751	0.651285
Free cholesterol to total lipids ratio in very large HDL	0.0120907	0.00671106	-0.001063	0.0252444	0.0716076		0.00493468	0.00853345	-0.0117909	0.0216602	0.563079		-0.00159771	0.00639704	-0.0141359	0.0109405	0.8031		0.0134306	0.00847562	-0.0031816	0.0300428	0.11531
Triglycerides to total lipids ratio in very large HDL	0.0296785	0.00732226	0.0153269	0.0440301	5.0525e-05		-0.00784301	0.0106034	-0.0286257	0.0129397	0.459502		0.0109348	0.00809217	-0.00492581	0.0267955	0.178535		-0.0133464	0.0117084	-0.0362948	0.00960195	0.256271
Phospholipids to total lipids ratio in large HDL	0.0351435	0.00760323	0.0202411	0.0500458	3.79732e-06		0.0124845	0.00962164	-0.00637392	0.0313429	0.194444		0.00884133	0.0121437	-0.0149604	0.0326431	0.467657		0.0134723	0.009247	-0.00465186	0.0315964	0.147374
Cholesterol to total lipids ratio in large HDL	-0.0384349	0.00765473	-0.0534382	-0.0234317	5.13853e-07		-0.00398216	0.0111683	-0.0258721	0.0179077	0.721422		-0.0287198	0.0108503	-0.0499864	-0.00745313	0.00894573		-0.00045496	0.014835	-0.0295317	0.0286217	0.975578
Cholesteryl esters to total lipids ratio in large HDL	-0.035743	0.00771448	-0.0508634	-0.0206227	3.59989e-06		0.00112118	0.0108954	-0.0202337	0.0224761	0.918039		-0.0302248	0.0107446	-0.0512842	-0.00916532	0.00553132		0.00260452	0.0155343	-0.0278427	0.0330517	0.867091
Free cholesterol to total lipids ratio in large HDL	-0.03303	0.0068931	-0.0465404	-0.0195195	1.65339e-06		-0.0158051	0.0102332	-0.0358621	0.00425201	0.12247		-0.0281526	0.013308	-0.0542362	-0.00206898	0.035958		-0.0109767	0.00906231	-0.0287388	0.00678546	0.227842
Triglycerides to total lipids ratio in large HDL	0.0269258	0.00716802	0.0128765	0.0409752	0.000172386		-0.00256767	0.0102814	-0.0227192	0.0175839	0.802789		0.0118529	0.00889226	-0.0055759	0.0292818	0.184467		-0.00463476	0.0124702	-0.0290765	0.0198069	0.710704
Phospholipids to total lipids ratio in medium HDL	0.0292145	0.00708597	0.015326	0.0431031	3.74181e-05		-0.000835364	0.0118166	-0.023996	0.0223253	0.943641		0.02211	0.00965674	0.00318276	0.0410372	0.0233688		0.0165156	0.0140325	-0.0109881	0.0440193	0.24121
Cholesterol to total lipids ratio in medium HDL	-0.0323791	0.00728095	-0.0466498	-0.0181085	8.70368e-06		0.0032463	0.0113647	-0.0190286	0.0255212	0.775148		-0.0178966	0.0106189	-0.0387097	0.00291654	0.0938958		-0.003857	0.011865	-0.0271123	0.0193983	0.74561
Cholesteryl esters to total lipids ratio in medium HDL	-0.0320252	0.00703875	-0.0458211	-0.0182292	5.36881e-06		0.00662166	0.0115063	-0.0159306	0.0291739	0.564965		-0.0153039	0.00848818	-0.0319407	0.00133293	0.0732992		0.00240834	0.0134826	-0.0240175	0.0288342	0.85849
Free cholesterol to total lipids ratio in medium HDL	-0.0206307	0.00638523	-0.0331458	-0.00811566	0.00123356		-0.0102567	0.0107358	-0.0312988	0.0107854	0.339385		-0.0111224	0.00902912	-0.0288195	0.00657466	0.21984		-0.00818694	0.0146726	-0.0369452	0.0205713	0.577753
Triglycerides to total lipids ratio in medium HDL	0.0325384	0.00707291	0.0186755	0.0464013	4.21623e-06		-0.00574578	0.0115953	-0.0284727	0.0169811	0.620229		0.0121145	0.00888701	-0.005304	0.0295331	0.174767		-0.00980956	0.0125534	-0.0344143	0.0147952	0.435873
Phospholipids to total lipids ratio in small HDL	-0.00601461	0.00628439	-0.018332	0.00630279	0.338531		0.00341007	0.0100224	-0.0162339	0.023054	0.733673		-0.00377586	0.00741361	-0.0183065	0.0107548	0.611242		0.0140165	0.0122508	-0.00999499	0.038028	0.254521
Cholesterol to total lipids ratio in small HDL	-0.0303475	0.00719339	-0.0444466	-0.0162485	2.45604e-05		0.00412611	0.0110463	-0.0175246	0.0257768	0.708755		-0.0344844	0.0116686	-0.0573548	-0.011614	0.00360188		0.00154185	0.0125151	-0.0229878	0.0260715	0.902126
Cholesteryl esters to total lipids ratio in small HDL	-0.0202835	0.00705684	-0.0341149	-0.00645207	0.00404925		0.0117115	0.0102283	-0.00833593	0.031759	0.252204		-0.0145453	0.0087144	-0.0316256	0.0025349	0.0970751		0.0106568	0.0121177	-0.0130939	0.0344075	0.380669
Free cholesterol to total lipids ratio in small HDL	-0.0184954	0.00665939	-0.0315479	-0.00544303	0.00548048		-0.0208033	0.00973134	-0.0398767	-0.00172983	0.0325363		-0.0070497	0.0103347	-0.0273058	0.0132064	0.496152		-0.0266801	0.0120474	-0.0502931	-0.00306713	0.028405
Triglycerides to total lipids ratio in small HDL	0.0333057	0.00727922	0.0190384	0.047573	4.75211e-06		-0.0104747	0.0111357	-0.0323007	0.0113513	0.34689		0.01617	0.00966992	-0.002783	0.0351231	0.0964639		-0.00109037	0.0126238	-0.0258329	0.0236522	0.931292
Body mass index	-0.00252099	0.00468411	-0.0117018	0.00665986	0.590438		-0.00988707	0.0050317	-0.0197492	-2.4941e-05	0.0494192		-0.00375627	0.00608799	-0.0156887	0.0081762	0.538125		-0.0106854	0.0046847	-0.0198674	-0.00150342	0.0240737
Trunk fat mass	0.00225463	0.0048599	-0.00727078	0.01178	0.642702		-0.0136596	0.00483949	-0.023145	-0.00417425	0.00476448		0.00835406	0.00445251	-0.000372859	0.017081	0.062464		-0.0122524	0.00542642	-0.0228882	-0.00161658	0.0255096
Whole body fat mass	-6.25263e-05	0.0046015	-0.00908147	0.00895642	0.989158		-0.0133263	0.0049604	-0.0230487	-0.0036039	0.00721974		0.00924714	0.00463647	0.000159667	0.0183346	0.0478244		-0.0114938	0.0055172	-0.0223075	-0.000680081	0.0390587
Body fat percentage	0.00522374	0.00364887	-0.00192805	0.0123755	0.152257		-0.00545288	0.00385627	-0.0130112	0.0021054	0.157353		0.00757711	0.00329324	0.00112236	0.0140319	0.0227099		-0.00814154	0.00428452	-0.0165392	0.000256121	0.0594749
Waist circumference	0.00914141	0.00373031	0.00183	0.0164528	0.0142628		-0.00521544	0.0049469	-0.0149114	0.00448048	0.291753		0.0023126	0.00335002	-0.00425344	0.00887865	0.491003		-0.0014691	0.00503428	-0.0113363	0.00839809	0.77086
Atorvastatin*	0.0030138	0.0006427	0.00175411	0.00427349	2.74169e-06		0.0100419	0.00109115	0.00790323	0.0121805	3.48058e-20		0.00280827	0.0021955	-0.00149491	0.00711145	0.202785		0.00934656	0.00155152	0.00630558	0.0123875	1.52212e-08
Simvastatin*	0.00992501	0.00113068	0.00770887	0.0121412	1.6659e-18		0.0183829	0.00177248	0.0149088	0.021857	3.35055e-25		0.00972088	0.00195892	0.0058814	0.0135604	1.78516e-06		0.0196323	0.00221754	0.0152859	0.0239787	3.53817e-15
Metformin*	0.0163472	0.000581647	0.0152072	0.0174873	8.49234e-174		0.00122274	0.000806915	-0.000358815	0.00280429	0.12969		0.0168362	0.00138396	0.0141236	0.0195487	2.74676e-24		0.000894724	0.000832198	-0.000736384	0.00252583	0.284233
Smoking status: Current*	-0.000243674	0.00133939	-0.00286888	0.00238154	0.855639		-0.000537215	0.00166238	-0.00379548	0.00272105	0.746574		-0.000789777	0.00129716	-0.00333221	0.00175265	0.543497		0.00106691	0.00193547	-0.00272661	0.00486043	0.582353
Smoking status: Previous*	2.41449e-05	0.00213236	-0.00415528	0.00420356	0.990966		-0.000212359	0.00289027	-0.00587728	0.00545257	0.941429		0.00197921	0.00227006	-0.0024701	0.00642852	0.384598		-0.0017053	0.00394091	-0.0094295	0.00601885	0.665886
Smoking status: Never*	2.99548e-05	0.00212367	-0.00413243	0.00419234	0.988746		-0.00148785	0.00296748	-0.00730411	0.00432842	0.616102		0.00055575	0.00205737	-0.0034767	0.0045882	0.787416		0.00281938	0.00374514	-0.0045211	0.0101599	0.452828
Pack years adult smoking as proportion of life span exposed to smoking	0.00235312	0.00618031	-0.00976029	0.0144665	0.703393		-0.0053207	0.00742026	-0.0198644	0.00922302	0.473343		0.00092748	0.00597633	-0.0107861	0.0126411	0.876868		-0.00595836	0.00833835	-0.0223015	0.0103848	0.476071
Pack years of smoking	0.00124254	0.00635505	-0.0112134	0.0136984	0.844986		-0.0125153	0.00770981	-0.0276266	0.00259591	0.104526		-0.000828794	0.00529286	-0.0112028	0.00954521	0.87577		-0.0138836	0.00844566	-0.0304371	0.00266985	0.102461
Alcohol intake frequency.	0.0101411	0.00516498	1.7706e-05	0.0202644	0.0495965		-0.00512521	0.00696253	-0.0187718	0.00852136	0.461662		0.00816042	0.00517917	-0.00199076	0.0183116	0.117113		0.000485343	0.00818236	-0.0155521	0.0165228	0.952786
Alcohol drinker status: Current*	-0.00246228	0.000931318	-0.00428767	-0.0006369	0.00819642		-0.000409975	0.0014413	-0.00323492	0.00241497	0.776067		-0.00199641	0.00115778	-0.00426566	0.000272835	0.086601		-0.000395739	0.0017079	-0.00374322	0.00295174	0.8171
Alcohol drinker status: Never*	0.000712791	0.000715476	-0.000689542	0.00211512	0.31913		-0.00103304	0.00104454	-0.00308034	0.00101425	0.322665		0.000557995	0.000765705	-0.000942788	0.00205878	0.467244		0.000463973	0.00161713	-0.00270561	0.00363355	0.774608
Alcohol drinker status: Previous*	0.000901788	0.000711368	-0.000492494	0.00229607	0.204912		0.00084505	0.0010205	-0.00115513	0.00284523	0.407627		0.000302229	0.000740419	-0.00114899	0.00175345	0.68369		0.000853502	0.00116689	-0.0014336	0.00314061	0.465746
C-reactive protein	0.0127555	0.00473228	0.00348019	0.0220307	0.00703012		-0.0106841	0.00572483	-0.0219047	0.00053661	0.0620041		0.00334513	0.00439737	-0.00527372	0.011964	0.447964		-0.0155343	0.00621056	-0.027707	-0.00336164	0.0135267
*estimates for these binary outcomes are logodds

## Sheet: ST5
Supplementary Table 5. IVW estimates in age-stratified sample. Associations of genetic liability to type 2 diabetes or coronary artery disease with metabolic traits based on two-sample MR
		Type 2 diabetes liability								Coronary artery disease liability
Outcome	Age tertile	Beta	SE	LCL	UCL	P-value	Q	Q DF	Q P-value		Beta	SE	LCL	UCL	P-value	Q	Q DF	Q P-value
Total cholesterol	1	-0.0208114	0.014373	-0.0489825	0.00735968	0.147631	749.681	158	1.03718e-77		0.124587	0.0392969	0.0475652	0.201609	0.00152226	2604.93	140	0
Total cholesterol minus HDL-C	1	-0.00494692	0.0160926	-0.0364885	0.0265947	0.758537	941.078	158	1.3627e-111		0.157895	0.0428424	0.0739244	0.241866	0.000228257	3100.76	140	0
Remnant cholesterol (non-HDL, non-LDL -cholesterol)	1	0.000900653	0.015711	-0.029893	0.0316943	0.954285	897.162	158	1.13752e-103		0.15348	0.0406024	0.073899	0.233061	0.000156789	2785.6	140	0
VLDL cholesterol	1	0.0229728	0.0159813	-0.0083505	0.0542962	0.150581	973.646	158	1.62967e-117		0.123356	0.0338419	0.0570263	0.189686	0.00026731	2029.66	140	0
Clinical LDL cholesterol	1	-0.0152702	0.0157357	-0.0461123	0.0155718	0.331837	895.671	158	2.10698e-103		0.164633	0.0457476	0.0749673	0.254298	0.000319793	3519.35	140	0
LDL cholesterol	1	-0.0100182	0.0160791	-0.0415333	0.0214969	0.533248	939.042	158	3.18751e-111		0.155945	0.0437116	0.0702703	0.24162	0.000360282	3226.18	140	0
HDL cholesterol	1	-0.0431322	0.0114122	-0.0655001	-0.0207643	0.000157156	580.559	158	1.30012e-49		-0.0527377	0.0251671	-0.102065	-0.00341017	0.0361265	1311.88	140	2.0322e-189
Total triglycerides	1	0.0489842	0.0148723	0.0198344	0.078134	0.000988973	899.654	158	4.06113e-104		0.0305462	0.026878	-0.0221346	0.083227	0.255756	1365.89	140	6.10155e-200
Triglycerides in VLDL	1	0.0494617	0.0148332	0.0203886	0.0785348	0.000854445	913.275	158	1.44055e-106		0.0270746	0.0267676	-0.0253898	0.079539	0.311791	1382.52	140	3.44517e-203
Triglycerides in LDL	1	0.0399297	0.0148762	0.0107723	0.069087	0.00727185	830.436	158	8.60364e-92		0.0698565	0.0256469	0.0195886	0.120124	0.00645395	1147.29	140	1.08996e-157
Triglycerides in HDL	1	0.0407836	0.0127322	0.0158284	0.0657388	0.00135921	602.167	158	4.50983e-53		0.00508728	0.0278656	-0.0495292	0.0597038	0.855139	1340.6	140	5.23089e-195
Total phospholipids in lipoprotein particles	1	-0.00677275	0.0119404	-0.0301759	0.0166303	0.570568	526.415	158	3.72733e-41		0.0610657	0.0266242	0.00888221	0.113249	0.0218127	1216.41	140	6.00622e-171
Phospholipids in VLDL	1	0.0376325	0.015956	0.00635864	0.0689063	0.0183484	1008.76	158	6.07634e-124		0.0914141	0.0300823	0.0324528	0.150375	0.00237522	1666.82	140	2.50386e-259
Phospholipids in LDL	1	-0.00744858	0.0163022	-0.0394009	0.0245037	0.647738	969.227	158	1.04193e-116		0.165607	0.0454463	0.0765317	0.254681	0.000268433	3501.75	140	0
Phospholipids in HDL	1	-0.0230829	0.0103637	-0.0433958	-0.00277003	0.0259285	462.416	158	1.26807e-31		-0.064408	0.0217412	-0.107021	-0.0217952	0.00305167	945.624	140	1.11911e-119
Total esterified cholesterol	1	-0.0238362	0.0140956	-0.0514636	0.00379123	0.0908302	723.426	158	3.26244e-73		0.120157	0.039038	0.0436427	0.196672	0.00208427	2579.23	140	0
Cholesteryl esters in VLDL	1	0.0150943	0.0158516	-0.0159748	0.0461634	0.340982	938.658	158	3.74122e-111		0.13662	0.0357694	0.066512	0.206728	0.00013374	2221.9	140	0
Cholesteryl esters in LDL	1	-0.00464493	0.0161952	-0.0363875	0.0270977	0.774258	957.989	158	1.15905e-114		0.151043	0.0420367	0.0686507	0.233435	0.000326752	3000.37	140	0
Cholesteryl esters in HDL	1	-0.044947	0.0118086	-0.068092	-0.0218021	0.000141072	617.877	158	1.29278e-55		-0.0587951	0.0255178	-0.10881	-0.0087802	0.0212181	1340.64	140	5.13103e-195
Total free cholesterol	1	-0.0127789	0.0150149	-0.0422081	0.0166502	0.394722	815.402	158	3.82129e-89		0.132589	0.0394498	0.055267	0.20991	0.00077676	2616.67	140	0
Free cholesterol in VLDL	1	0.0321824	0.0159501	0.000920197	0.0634446	0.0436233	998.515	158	4.61466e-122		0.102794	0.0312956	0.0414551	0.164134	0.00102116	1787.01	140	2.41832e-283
Free cholesterol in LDL	1	-0.0243869	0.0156547	-0.0550701	0.00629623	0.11928	881.824	158	6.37039e-101		0.162945	0.0472212	0.0703916	0.255499	0.000559177	3730.03	140	0
Free cholesterol in HDL	1	-0.0355018	0.0100687	-0.0552364	-0.0157671	0.000421954	452.915	158	2.93494e-30		-0.0301831	0.0239235	-0.0770731	0.016707	0.207075	1188.05	140	1.70425e-165
Total lipids in lipoprotein particles	1	0.00516752	0.0144974	-0.0232475	0.0335825	0.721509	761.225	158	1.05906e-79		0.0959122	0.0320936	0.0330087	0.158816	0.00280339	1734.01	140	9.79239e-273
Total lipids in VLDL	1	0.0419979	0.0156593	0.0113056	0.0726902	0.00731893	988.734	158	2.85332e-120		0.0711877	0.028584	0.015163	0.127212	0.0127574	1531.45	140	1.81497e-232
Total lipids in LDL	1	-0.00594015	0.0163299	-0.0379467	0.0260664	0.716038	971.75	158	3.61266e-117		0.157364	0.0434765	0.0721497	0.242577	0.000295161	3202.11	140	0
Total lipids in HDL	1	-0.0296079	0.0104832	-0.0501551	-0.00906081	0.00473819	478.528	158	5.72081e-34		-0.0590116	0.0224369	-0.102988	-0.0150353	0.00853564	1018.54	140	2.72673e-133
Total concentration of lipoprotein particles	1	-0.0223552	0.0102698	-0.0424839	-0.00222641	0.029496	401.793	158	3.47367e-23		-0.00975743	0.0195573	-0.0480897	0.0285749	0.617839	677.101	140	2.39108e-71
Concentration of VLDL particles	1	0.0301	0.0160521	-0.00136208	0.0615621	0.0607726	989.02	158	2.52927e-120		0.114906	0.0319576	0.0522693	0.177543	0.000323666	1822.32	140	2.00391e-290
Concentration of LDL particles	1	0.000283011	0.0167744	-0.0325948	0.0331609	0.986539	1041.76	158	5.08661e-130		0.161158	0.043029	0.0768207	0.245494	0.000180161	3186.96	140	0
Concentration of HDL particles	1	-0.023188	0.0104229	-0.0436169	-0.00275908	0.0261005	420.941	158	8.87113e-26		-0.0360885	0.0193312	-0.0739776	0.00180055	0.0619215	672.834	140	1.30755e-70
Average diameter for VLDL particles	1	0.0509103	0.0137905	0.0238809	0.0779396	0.000222765	845.26	158	2.05786e-94		-0.000445735	0.02556	-0.0505433	0.0496518	0.986087	1349.73	140	8.70354e-197
Average diameter for LDL particles	1	-0.0350473	0.00991451	-0.0544798	-0.0156149	0.000407853	370.073	158	4.64111e-19		0.0662903	0.0226434	0.0219093	0.110671	0.00341612	897.07	140	1.0394e-110
Average diameter for HDL particles	1	-0.0413967	0.0103709	-0.0617237	-0.0210697	6.56253e-05	515.677	158	1.61717e-39		-0.0613995	0.0240428	-0.108523	-0.0142756	0.0106568	1287.8	140	9.61287e-185
Phosphoglycerides	1	-0.00297062	0.0106663	-0.0238765	0.0179353	0.780625	423.512	158	3.93027e-26		0.0311011	0.0212299	-0.0105096	0.0727118	0.142931	779.751	140	2.01386e-89
Ratio of triglycerides to phosphoglycerides	1	0.0557276	0.0145698	0.0271707	0.0842844	0.000130843	933.659	158	3.00681e-110		0.0207441	0.0268755	-0.0319319	0.0734201	0.440198	1476.71	140	1.13739e-221
Total cholines	1	-0.010215	0.0107102	-0.031207	0.010777	0.340205	430.881	158	3.75313e-27		0.0395201	0.0229712	-0.0055034	0.0845437	0.0853558	921.195	140	3.72653e-115
Phosphatidylcholines	1	-0.00835862	0.0101568	-0.0282659	0.0115486	0.41053	392.406	158	6.09309e-22		0.0319099	0.0216064	-0.0104386	0.0742584	0.139709	825.299	140	1.28719e-97
Sphingomyelins	1	-0.0272742	0.0125235	-0.0518202	-0.00272812	0.0294179	597.101	158	2.94667e-52		0.0889478	0.0343891	0.0215453	0.15635	0.00969519	2092.58	140	0
Apolipoprotein B	1	0.00188645	0.0166747	-0.030796	0.0345689	0.909926	1025.93	158	4.22696e-127		0.163195	0.0429074	0.0790962	0.247293	0.000142713	3158.25	140	0
Apolipoprotein A1	1	-0.0250554	0.0104422	-0.0455221	-0.00458874	0.0164201	451.679	158	4.4059e-30		-0.0582216	0.021111	-0.0995991	-0.016844	0.00581774	857.85	140	1.57487e-103
Ratio of apolipoprotein B to apolipoprotein A1	1	0.0152886	0.0159832	-0.0160386	0.0466157	0.3388	1026.44	158	3.40768e-127		0.163838	0.0396439	0.0861358	0.24154	3.58469e-05	2935.57	140	0
Total fatty acids	1	0.0252631	0.0144853	-0.0031281	0.0536543	0.0811504	766.424	158	1.33611e-80		0.0550808	0.0265429	0.00305669	0.107105	0.0379717	1196.17	140	4.68773e-167
Degree of unsaturation	1	-0.0370307	0.0102167	-0.0570553	-0.017006	0.000289486	417.93	158	2.29318e-25		0.0279479	0.015047	-0.0015442	0.0574401	0.0632579	421.243	140	6.13209e-30
Omega-3 fatty acids	1	0.00750459	0.0124953	-0.0169862	0.0319954	0.548112	563.929	158	5.56353e-47		0.036348	0.0187332	-0.000369115	0.0730651	0.0523437	589.044	140	2.19744e-56
Omega-6 fatty acids	1	0.00228976	0.0132983	-0.0237749	0.0283544	0.863293	642.365	158	1.27386e-59		0.0791479	0.0296102	0.021112	0.137184	0.00751768	1480.36	140	2.17183e-222
Polyunsaturated fatty acids	1	0.00328685	0.0139426	-0.0240407	0.0306144	0.813633	701.844	158	1.50542e-69		0.076431	0.0288804	0.0198255	0.133036	0.0081337	1399.76	140	1.46016e-206
Monounsaturated fatty acids	1	0.0366439	0.0144865	0.00825043	0.0650374	0.0114217	793.327	158	2.81174e-85		0.0392465	0.025299	-0.0103396	0.0888326	0.120829	1124.62	140	2.3082e-153
Saturated fatty acids	1	0.0282969	0.0136376	0.00156721	0.0550265	0.0379941	683.913	158	1.5768e-66		0.0436043	0.0239436	-0.0033251	0.0905336	0.0685874	979.873	140	4.73514e-126
Linoleic acid	1	-0.00122112	0.0131817	-0.0270572	0.024615	0.926192	636.975	158	9.80203e-59		0.0757433	0.0297729	0.0173885	0.134098	0.0109579	1510.5	140	2.48635e-228
Docosahexaenoic acid	1	-0.0175238	0.00993594	-0.0369982	0.00195068	0.0777868	367.933	158	8.64346e-19		0.0320435	0.0148496	0.00293828	0.0611487	0.030938	381.903	140	2.59425e-24
Ratio of omega-3 fatty acids to total fatty acids	1	-0.0062111	0.00957974	-0.0249874	0.0125652	0.516753	339.977	158	2.27275e-15		0.0114849	0.0124616	-0.0129399	0.0359098	0.356725	267.316	140	5.27379e-10
Ratio of omega-6 fatty acids to total fatty acids	1	-0.0454049	0.0127542	-0.0704031	-0.0204066	0.000370877	634.511	158	2.48649e-58		0.00560161	0.0216809	-0.0368929	0.0480961	0.796124	852.2	140	1.68469e-102
Ratio of polyunsaturated fatty acids to total fatty acids	1	-0.0470361	0.0117132	-0.069994	-0.0240782	5.92836e-05	551.765	158	4.48367e-45		0.00720973	0.0192674	-0.0305544	0.0449738	0.70826	693.88	140	2.92496e-74
Ratio of monounsaturated fatty acids to total fatty acids	1	0.0480951	0.0131985	0.0222261	0.0739641	0.000268447	702.507	158	1.16282e-69		0.00319057	0.023146	-0.0421756	0.0485567	0.890363	1004.06	140	1.41829e-130
Ratio of saturated fatty acids to total fatty acids	1	0.0266543	0.00832905	0.0103294	0.0429793	0.0013735	259.379	158	6.5631e-07		-0.01913	0.011601	-0.041868	0.00360801	0.0991492	233.86	140	1.11458e-06
Ratio of linoleic acid to total fatty acids	1	-0.0456158	0.0104007	-0.0660012	-0.0252303	1.15546e-05	411.393	158	1.77781e-24		0.0289066	0.0198386	-0.00997707	0.0677902	0.145092	695.613	140	1.45932e-74
Ratio of docosahexaenoic acid to total fatty acids	1	-0.0329849	0.00933356	-0.0512787	-0.0146911	0.000409305	338.648	158	3.26471e-15		-0.00229948	0.014064	-0.0298649	0.0252659	0.870123	357.309	140	5.97768e-21
Ratio of polyunsaturated fatty acids to monounsaturated fatty acids	1	-0.0490473	0.0129123	-0.0743554	-0.0237393	0.000145571	674.082	158	6.98364e-65		0.000768674	0.0219653	-0.0422834	0.0438207	0.972084	906.581	140	1.84753e-112
Ratio of omega-6 fatty acids to omega-3 fatty acids	1	-0.00813011	0.0106083	-0.0289223	0.0126621	0.443442	410.422	158	2.40616e-24		-0.00962141	0.0152885	-0.0395868	0.020344	0.529137	396.122	140	2.5898e-26
Alanine	1	0.0406626	0.00938385	0.0222702	0.0590549	1.46925e-05	320.908	158	3.65976e-13		0.016225	0.0100602	-0.003493	0.035943	0.10679	171.404	140	0.0366077
Glutamine	1	0.0216003	0.0119748	-0.00187031	0.045071	0.0712606	521.168	158	2.36188e-40		-0.00925724	0.0114908	-0.0317791	0.0132646	0.420459	223.002	140	1.0205e-05
Glycine	1	-0.023012	0.0090137	-0.0406789	-0.00534517	0.0106798	320.527	158	4.03986e-13		-0.0122913	0.0112163	-0.0342752	0.00969258	0.273146	230.678	140	2.16499e-06
Histidine	1	0.0175044	0.0079672	0.00188868	0.0331201	0.0280164	227.316	158	0.000252739		-0.00874576	0.00980159	-0.0279569	0.0104654	0.372243	159.873	140	0.119977
Total concentration of branched-chain amino acids (leucine + isoleucine + valine)	1	0.0521779	0.00774088	0.0370058	0.06735	1.57771e-11	238.603	158	3.59531e-05		0.0119674	0.011869	-0.0112959	0.0352307	0.313316	260.659	140	2.65001e-09
Isoleucine	1	0.042283	0.00772032	0.0271511	0.0574148	4.32992e-08	227.366	158	0.000250651		0.0113043	0.0115231	-0.0112809	0.0338895	0.326585	235.366	140	8.10591e-07
Leucine	1	0.0457399	0.00739379	0.031248	0.0602317	6.16103e-10	221.637	158	0.000631465		0.0151355	0.0113156	-0.00704313	0.0373141	0.181035	241.218	140	2.2932e-07
Valine	1	0.0561139	0.00788332	0.0406626	0.0715652	1.09465e-12	244.307	158	1.26082e-05		0.00997146	0.0120625	-0.0136711	0.033614	0.408437	265.793	140	7.65803e-10
Phenylalanine	1	0.0376202	0.00665024	0.0245857	0.0506547	1.5407e-08	143.409	158	0.79095		0.00565205	0.0106025	-0.0151289	0.026433	0.593975	186.616	140	0.00516739
Tyrosine	1	0.0565029	0.00857232	0.0397011	0.0733046	4.35944e-11	263.331	158	2.89908e-07		0.0122582	0.0118257	-0.0109201	0.0354365	0.299932	232.886	140	1.36748e-06
Glucose	1	0.0802482	0.0108909	0.058902	0.101594	1.72764e-13	423.923	158	3.44918e-26		-0.00565635	0.0107977	-0.0268199	0.0155072	0.600385	193.649	140	0.00181916
Lactate	1	0.00933973	0.00752895	-0.00541701	0.0240965	0.214787	203.487	158	0.00855238		0.0269294	0.0107061	0.00594558	0.0479133	0.0118915	191.237	140	0.00262707
Pyruvate	1	0.000311089	0.00783721	-0.0150498	0.015672	0.968337	221.441	158	0.000651187		0.0273656	0.0104972	0.00679101	0.0479401	0.00913572	184.599	140	0.00686276
Citrate	1	0.00159624	0.00977963	-0.0175718	0.0207643	0.870344	344.074	158	7.38559e-16		-0.00864295	0.011469	-0.0311221	0.0138362	0.451093	219.897	140	1.8704e-05
3-Hydroxybutyrate	1	-0.00422232	0.00807204	-0.0200435	0.0115989	0.600919	232.622	158	0.000103201		0.0149541	0.012369	-0.00928928	0.0391974	0.226667	253.845	140	1.32301e-08
Acetate	1	-0.0114788	0.00736608	-0.0259164	0.00295867	0.119153	191.605	158	0.0353177		-0.0228373	0.00989875	-0.0422389	-0.00343579	0.0210496	160.804	140	0.11011
Acetoacetate	1	0.00433705	0.00739562	-0.0101584	0.0188325	0.557583	195.938	158	0.0216542		-0.00198386	0.0117911	-0.0250944	0.0211266	0.866386	231.439	140	1.8492e-06
Acetone	1	-0.00263324	0.00739796	-0.0171332	0.0118668	0.721884	195.088	158	0.0238981		-0.00708752	0.0106341	-0.0279303	0.0137553	0.505097	187.316	140	0.00467528
Creatinine	1	0.00432401	0.00693938	-0.00927719	0.0179252	0.533211	249.866	158	4.37082e-06		0.00389821	0.0122527	-0.020117	0.0279134	0.750369	361.962	140	1.41404e-21
Albumin	1	-0.00653362	0.00818009	-0.0225666	0.00949937	0.424452	246.876	158	7.76339e-06		-0.0165531	0.0154689	-0.0468722	0.013766	0.28458	410.253	140	2.44033e-28
Glycoprotein acetyls	1	0.0391791	0.0120873	0.015488	0.0628701	0.00118967	532.941	158	3.71096e-42		0.0201069	0.0220217	-0.0230557	0.0632694	0.361218	822.102	140	4.87418e-97
Concentration of chylomicrons and extremely large VLDL particles	1	0.0504872	0.0137849	0.0234688	0.0775056	0.000249763	782.763	158	1.95068e-83		-0.0073041	0.0274125	-0.0610325	0.0464243	0.789891	1438.92	140	3.06915e-214
Total lipids in chylomicrons and extremely large VLDL	1	0.0489285	0.013397	0.0226704	0.0751866	0.000260008	737.862	158	1.11123e-75		-0.0165576	0.0270507	-0.069577	0.0364619	0.540476	1398.46	140	2.62703e-206
Phospholipids in chylomicrons and extremely large VLDL	1	0.0515631	0.0139069	0.0243055	0.0788206	0.000209126	801.188	158	1.18825e-86		-0.0108612	0.0282257	-0.0661835	0.0444611	0.700385	1534.19	140	5.2007e-233
Cholesterol in chylomicrons and extremely large VLDL	1	0.0489763	0.0142964	0.0209553	0.0769973	0.00061305	845.87	158	1.60418e-94		0.0020066	0.0283431	-0.0535458	0.057559	0.943559	1545.51	140	3.01257e-235
Cholesteryl esters in chylomicrons and extremely large VLDL	1	0.047626	0.0145773	0.0190545	0.0761976	0.00108641	877.786	158	3.35642e-100		0.0126735	0.0281483	-0.0424972	0.0678442	0.652538	1521.49	140	1.68524e-230
Free cholesterol in chylomicrons and extremely large VLDL	1	0.0497933	0.0138474	0.0226524	0.0769342	0.00032332	789.825	158	1.1482e-84		-0.0111224	0.0284159	-0.0668175	0.0445727	0.695491	1546.09	140	2.30999e-235
Triglycerides in chylomicrons and extremely large VLDL	1	0.0467985	0.0127824	0.021745	0.0718519	0.000251064	665.792	158	1.68502e-63		-0.0251658	0.0261743	-0.0764674	0.0261359	0.336317	1297.7	140	1.15276e-186
Concentration of very large VLDL particles	1	0.0511961	0.0151148	0.0215711	0.0808212	0.000706236	959.488	158	6.18728e-115		0.0421573	0.0271037	-0.010966	0.0952806	0.11985	1434.17	140	2.61949e-213
Total lipids in very large VLDL	1	0.0510481	0.0150424	0.021565	0.0805313	0.000689776	947.093	158	1.1057e-112		0.0386705	0.0269326	-0.0141174	0.0914585	0.151052	1411.35	140	7.82915e-209
Phospholipids in very large VLDL	1	0.049325	0.0151561	0.0196191	0.0790309	0.00113605	960.293	158	4.41455e-115		0.0465456	0.0274119	-0.00718167	0.100273	0.0895061	1460.24	140	1.98011e-218
Cholesterol in very large VLDL	1	0.0424314	0.0156453	0.0117666	0.0730963	0.00668618	1007.61	158	9.91564e-124		0.0748266	0.0290815	0.0178269	0.131826	0.0100821	1618.34	140	1.10146e-249
Cholesteryl esters in very large VLDL	1	0.0366216	0.015762	0.00572812	0.0675151	0.020157	1009.23	158	5.00062e-124		0.0940411	0.0304763	0.0343075	0.153775	0.00203067	1753.91	140	1.0263e-276
Free cholesterol in very large VLDL	1	0.0471043	0.0153058	0.0171048	0.0771037	0.0020872	974.816	158	9.96691e-118		0.0527762	0.0277916	-0.00169533	0.107248	0.0575647	1494.02	140	4.43326e-225
Triglycerides in very large VLDL	1	0.0536141	0.0145524	0.0250914	0.0821369	0.000229411	890.383	158	1.87017e-102		0.0181713	0.0262703	-0.0333185	0.0696611	0.489123	1348.87	140	1.27942e-196
Concentration of large VLDL particles	1	0.0476206	0.0153357	0.0175625	0.0776786	0.00190149	982.864	158	3.37912e-119		0.0565128	0.0274156	0.00277819	0.110247	0.039271	1460.13	140	2.08351e-218
Total lipids in large VLDL	1	0.0469179	0.0151893	0.0171468	0.076689	0.00200916	962.412	158	1.81654e-115		0.0569259	0.027096	0.00381768	0.110034	0.0356503	1423.68	140	3.00522e-211
Phospholipids in large VLDL	1	0.0489586	0.0153188	0.0189337	0.0789835	0.0013936	981.316	158	6.48149e-119		0.0589248	0.027565	0.00489731	0.112952	0.032544	1476.98	140	1.00664e-221
Cholesterol in large VLDL	1	0.0407299	0.0155082	0.0103338	0.071126	0.00863071	987.138	158	5.58908e-120		0.0842994	0.0288973	0.0276608	0.140938	0.00353176	1593.23	140	1.06361e-244
Cholesteryl esters in large VLDL	1	0.033949	0.0154251	0.00371583	0.0641823	0.0277435	951.108	158	2.06365e-113		0.100386	0.0299563	0.0416713	0.1591	0.000804995	1667.48	140	1.84596e-259
Free cholesterol in large VLDL	1	0.0462206	0.01543	0.0159778	0.0764635	0.00273998	999.248	158	3.38642e-122		0.0678293	0.0279074	0.0131308	0.122528	0.0150774	1519.44	140	4.283e-230
Triglycerides in large VLDL	1	0.0483748	0.0146195	0.0197205	0.077029	0.000936565	893.924	158	4.33487e-103		0.0372336	0.0259123	-0.0135545	0.0880217	0.150744	1305.47	140	3.56913e-188
Concentration of medium VLDL particles	1	0.0204557	0.0158829	-0.0106748	0.0515862	0.197778	973.59	158	1.66837e-117		0.124207	0.0341439	0.0572852	0.191129	0.00027502	2091.62	140	0
Total lipids in medium VLDL	1	0.0277648	0.0159005	-0.00340025	0.0589297	0.080784	988.714	158	2.87714e-120		0.110437	0.031971	0.0477733	0.1731	0.000551787	1858.21	140	1.23307e-297
Phospholipids in medium VLDL	1	0.0187629	0.0160463	-0.0126877	0.0502136	0.242281	982.183	158	4.49978e-119		0.130257	0.0350765	0.0615075	0.199007	0.000204392	2181.84	140	0
Cholesterol in medium VLDL	1	-0.00741871	0.015331	-0.0374674	0.02263	0.628455	856.419	158	2.15381e-96		0.155765	0.0409017	0.0755972	0.235932	0.000139945	2833.89	140	0
Cholesteryl esters in medium VLDL	1	-0.0217342	0.0147874	-0.0507175	0.00724906	0.141621	787.178	158	3.32205e-84		0.158445	0.0428599	0.0744394	0.24245	0.000218327	3074.19	140	0
Free cholesterol in medium VLDL	1	0.0107152	0.015769	-0.020192	0.0416223	0.496815	932.985	158	3.98144e-110		0.140926	0.0367362	0.0689227	0.212928	0.000124977	2354.01	140	0
Triglycerides in medium VLDL	1	0.0442535	0.0151485	0.0145624	0.0739445	0.00348559	941.122	158	1.33828e-111		0.0584471	0.0268046	0.00591007	0.110984	0.0292214	1369.72	140	1.09131e-200
Concentration of small VLDL particles	1	0.0359656	0.0160589	0.00449006	0.0674411	0.025117	1015.48	158	3.54682e-125		0.101001	0.030029	0.0421439	0.159858	0.000769772	1650.57	140	4.29204e-256
Total lipids in small VLDL	1	0.034569	0.0160221	0.00316564	0.0659725	0.0309606	1003.04	158	6.82472e-123		0.103998	0.0301608	0.0448828	0.163113	0.000564504	1652.27	140	1.97567e-256
Phospholipids in small VLDL	1	0.0214524	0.0162003	-0.0103001	0.0532049	0.185435	999.057	158	3.67103e-122		0.134137	0.034253	0.067001	0.201273	9.00073e-05	2076.25	140	0
Cholesterol in small VLDL	1	0.0173553	0.0159163	-0.0138407	0.0485513	0.275533	958.468	158	9.48391e-115		0.144295	0.0354219	0.0748685	0.213722	4.62876e-05	2206.8	140	0
Cholesteryl esters in small VLDL	1	0.0216661	0.0158295	-0.00935976	0.0526919	0.171089	956.766	158	1.93422e-114		0.139038	0.034205	0.0719959	0.206079	4.80659e-05	2076.67	140	0
Free cholesterol in small VLDL	1	0.0089932	0.0158802	-0.022132	0.0401184	0.571179	938.782	158	3.5519e-111		0.150961	0.0377412	0.0769879	0.224933	6.33722e-05	2465.08	140	0
Triglycerides in small VLDL	1	0.0483453	0.0150777	0.018793	0.0778977	0.00134405	909.873	158	5.90489e-106		0.0348611	0.0275985	-0.019232	0.0889543	0.206534	1417.01	140	6.08404e-210
Concentration of very small VLDL particles	1	0.0115627	0.0147627	-0.0173721	0.0404975	0.433486	789.838	158	1.14225e-84		0.14379	0.034503	0.0761644	0.211416	3.07997e-05	2005.75	140	0
Total lipids in very small VLDL	1	0.0127073	0.0144281	-0.0155718	0.0409864	0.378463	754.724	158	1.4032e-78		0.134509	0.0324314	0.0709434	0.198074	3.36135e-05	1772.75	140	1.73893e-280
Phospholipids in very small VLDL	1	0.0174407	0.0145745	-0.0111254	0.0460067	0.231441	771.743	158	1.60089e-81		0.131625	0.0314297	0.0700232	0.193228	2.81505e-05	1668.45	140	1.18312e-259
Cholesterol in very small VLDL	1	-0.00862652	0.0136143	-0.0353105	0.0180575	0.526318	674.222	158	6.61737e-65		0.151651	0.0375749	0.0780042	0.225298	5.43776e-05	2387.53	140	0
Cholesteryl esters in very small VLDL	1	-0.0154141	0.0133491	-0.0415783	0.0107502	0.248218	652.29	158	2.93205e-61		0.151672	0.0388106	0.0756036	0.227741	9.30575e-05	2563.12	140	0
Free cholesterol in very small VLDL	1	0.00721308	0.0141952	-0.0206096	0.0350357	0.611359	730.021	158	2.44235e-74		0.144767	0.034138	0.0778561	0.211677	2.22892e-05	1962.79	140	1.05146556682288e-318
Triglycerides in very small VLDL	1	0.0444224	0.0144908	0.0160205	0.0728243	0.00217261	790.725	158	7.99722e-85		0.0484745	0.0266681	-0.00379484	0.100744	0.0691098	1244.91	140	1.91333e-176
Concentration of IDL particles	1	-0.0111686	0.0153217	-0.0411991	0.0188619	0.466038	845.521	158	1.84988e-94		0.171915	0.0455322	0.082672	0.261158	0.000159569	3471.44	140	0
Total lipids in IDL	1	-0.0210507	0.0149145	-0.050283	0.00818163	0.158118	811.04	158	2.22992e-88		0.160591	0.0447563	0.0728687	0.248313	0.000333068	3395.37	140	0
Phospholipids in IDL	1	-0.0205181	0.015017	-0.0499515	0.00891523	0.171837	824.314	158	1.03308e-90		0.159519	0.0435949	0.0740734	0.244965	0.000253072	3229.7	140	0
Cholesterol in IDL	1	-0.0275723	0.0146714	-0.0563282	0.00118358	0.0601999	786.968	158	3.61391e-84		0.158647	0.0461678	0.0681581	0.249136	0.000589691	3622.76	140	0
Cholesteryl esters in IDL	1	-0.026819	0.0146365	-0.0555066	0.00186866	0.0669024	783.752	158	1.3121e-83		0.159016	0.0464248	0.0680233	0.250009	0.000614266	3665.57	140	0
Free cholesterol in IDL	1	-0.0291976	0.0144764	-0.0575713	-0.000823837	0.043705	764.343	158	3.06187e-80		0.153621	0.0444034	0.0665903	0.240651	0.000540842	3343.06	140	0
Triglycerides in IDL	1	0.0378247	0.0140021	0.0103807	0.0652687	0.00690544	720.742	158	9.3495e-73		0.0699215	0.0247056	0.0214985	0.118344	0.0046521	1043.05	140	6.69003e-138
Concentration of large LDL particles	1	-0.00527019	0.0167722	-0.0381437	0.0276033	0.753352	1028.77	158	1.26945e-127		0.16753	0.0441625	0.0809719	0.254089	0.000148539	3316.04	140	0
Total lipids in large LDL	1	-0.0128615	0.0159823	-0.0441868	0.0184639	0.420975	920.972	158	5.89692e-108		0.157902	0.0440189	0.0716252	0.244179	0.000334318	3247.68	140	0
Phospholipids in large LDL	1	-0.0140905	0.0155767	-0.0446209	0.0164399	0.365684	874.632	158	1.22812e-99		0.162123	0.0447486	0.0744153	0.24983	0.000291245	3355.57	140	0
Cholesterol in large LDL	1	-0.0169343	0.0158446	-0.0479898	0.0141212	0.285173	903.952	158	6.85916e-105		0.15621	0.0444832	0.0690226	0.243397	0.000445321	3312.04	140	0
Cholesteryl esters in large LDL	1	-0.0125875	0.0159651	-0.0438792	0.0187042	0.430442	919.105	158	1.28107e-107		0.153593	0.043375	0.0685778	0.238608	0.000398547	3153.66	140	0
Free cholesterol in large LDL	1	-0.0283617	0.0154353	-0.0586148	0.00189142	0.0661419	858.018	158	1.11953e-96		0.158877	0.0466077	0.0675258	0.250228	0.000652461	3636.82	140	0
Triglycerides in large LDL	1	0.0374871	0.0144757	0.00911471	0.0658595	0.00960722	773.863	158	6.86527e-82		0.0806182	0.0250902	0.0314414	0.129795	0.00131295	1080.62	140	5.312e-145
Concentration of medium LDL particles	1	0.00795624	0.0156865	-0.0227893	0.0387018	0.612012	926.262	158	6.53985e-109		0.138532	0.0382037	0.0636527	0.213411	0.000287691	2554.07	140	0
Total lipids in medium LDL	1	0.0058767	0.016263	-0.0259989	0.0377523	0.717835	993.787	158	3.39094e-121		0.147473	0.0402155	0.0686503	0.226295	0.000245356	2824.95	140	0
Phospholipids in medium LDL	1	0.00407456	0.0164545	-0.0281763	0.0363255	0.804425	1015.01	158	4.32918e-125		0.15649	0.0422198	0.0737395	0.239241	0.00021009	3106.44	140	0
Cholesterol in medium LDL	1	0.00275658	0.0159332	-0.0284725	0.0339856	0.862645	950.015	158	3.25971e-113		0.146671	0.0402157	0.0678479	0.225494	0.000265219	2813.51	140	0
Cholesteryl esters in medium LDL	1	0.00906922	0.0159401	-0.0221733	0.0403117	0.569385	963.177	158	1.31848e-115		0.137594	0.0379213	0.0632681	0.21192	0.00028518	2534.1	140	0
Free cholesterol in medium LDL	1	-0.0154742	0.0156234	-0.0460961	0.0151476	0.321953	886.367	158	9.79732e-102		0.161204	0.0454322	0.0721567	0.250251	0.000387831	3484.33	140	0
Triglycerides in medium LDL	1	0.0415062	0.0152531	0.01161	0.0714023	0.00650542	891.121	158	1.37896e-102		0.0594167	0.0262649	0.00793758	0.110896	0.0236843	1228.14	140	3.3003e-173
Concentration of small LDL particles	1	0.00919564	0.0167417	-0.023618	0.0420093	0.582823	1056.55	158	9.366e-133		0.146629	0.0408921	0.0664803	0.226777	0.00033611	2930.54	140	0
Total lipids in small LDL	1	0.00309828	0.0172452	-0.0307023	0.0368989	0.857419	1118.65	158	2.61321e-144		0.158421	0.0446409	0.070925	0.245917	0.000387003	3485.08	140	0
Phospholipids in small LDL	1	-0.00450127	0.0176894	-0.0391724	0.0301699	0.799139	1159.89	158	4.85958e-152		0.178004	0.0503841	0.0792512	0.276757	0.000410965	4375.49	140	0
Cholesterol in small LDL	1	-8.53317e-05	0.0167086	-0.0328343	0.0326636	0.995925	1045.63	158	9.81155e-131		0.155141	0.0435443	0.0697938	0.240488	0.000366892	3301.61	140	0
Cholesteryl esters in small LDL	1	0.00755646	0.0167494	-0.0252724	0.0403853	0.651883	1065.29	158	2.24496e-134		0.142084	0.0401426	0.0634048	0.220764	0.0004009	2844.69	140	0
Free cholesterol in small LDL	1	-0.0206741	0.0159731	-0.0519813	0.0106331	0.195559	924.243	158	1.51461e-108		0.172293	0.050142	0.0740146	0.270571	0.000590154	4234.4	140	0
Triglycerides in small LDL	1	0.0439572	0.0152423	0.0140822	0.0738321	0.00392798	920.195	158	8.14586e-108		0.0331155	0.0273606	-0.0205113	0.0867423	0.22615	1378.29	140	2.30811e-202
Concentration of very large HDL particles	1	-0.0456362	0.00965099	-0.0645521	-0.0267203	2.26011e-06	417.36	158	2.74354e-25		0.00630671	0.0276484	-0.0478842	0.0604976	0.819565	1591.75	140	2.09155e-244
Total lipids in very large HDL	1	-0.0465751	0.0096708	-0.0655299	-0.0276204	1.46422e-06	430.032	158	4.92406e-27		-0.00636362	0.0257734	-0.0568794	0.0441522	0.80498	1419.28	140	2.18707e-210
Phospholipids in very large HDL	1	-0.0437561	0.00947045	-0.0623182	-0.0251941	3.83221e-06	415.901	158	4.33884e-25		-0.01842	0.0235132	-0.064506	0.0276659	0.433398	1191.3	140	4.04824e-166
Cholesterol in very large HDL	1	-0.0528813	0.0105328	-0.0735256	-0.032237	5.1502e-07	504.49	158	7.92649e-38		0.00579837	0.0294881	-0.0519983	0.063595	0.844114	1837.46	140	1.8245e-293
Cholesteryl esters in very large HDL	1	-0.0542121	0.0105528	-0.0748957	-0.0335286	2.78856e-07	513.151	158	3.90692e-39		-0.000902577	0.0292817	-0.0582947	0.0564895	0.97541	1835.87	140	3.80911e-293
Free cholesterol in very large HDL	1	-0.0451316	0.0106834	-0.066071	-0.0241922	2.39495e-05	482.539	158	1.47068e-34		0.0285291	0.0296468	-0.0295786	0.0866369	0.335899	1726.95	140	2.52125e-271
Triglycerides in very large HDL	1	0.0214222	0.0125821	-0.00323866	0.0460831	0.0886434	578.807	158	2.46916e-49		0.0189909	0.0249314	-0.0298747	0.0678564	0.446224	1056.36	140	2.05634e-140
Concentration of large HDL particles	1	-0.0474899	0.010494	-0.068058	-0.0269217	6.0267e-06	525.796	158	4.63595e-41		-0.0475152	0.025468	-0.0974325	0.00240212	0.062086	1438.91	140	3.07852e-214
Total lipids in large HDL	1	-0.0444108	0.0106604	-0.0653052	-0.0235165	3.1003e-05	544.512	158	6.03517e-44		-0.0528713	0.0251967	-0.102257	-0.00348582	0.0358747	1413.38	140	3.14338e-209
Phospholipids in large HDL	1	-0.0397077	0.0106411	-0.0605643	-0.0188512	0.000190305	540.29	158	2.72324e-43		-0.0588445	0.0247395	-0.107334	-0.0103552	0.01738	1356.91	140	3.46024e-198
Cholesterol in large HDL	1	-0.0518733	0.0111687	-0.0737639	-0.0299826	3.4086e-06	595.667	158	5.00866e-52		-0.046716	0.0267543	-0.0991544	0.0057225	0.0807919	1588.14	140	1.08751e-243
Cholesteryl esters in large HDL	1	-0.0533156	0.0114331	-0.0757244	-0.0309068	3.11214e-06	620.975	158	4.04919e-56		-0.049936	0.0270144	-0.102884	0.00301217	0.0645304	1610.81	140	3.44859e-248
Free cholesterol in large HDL	1	-0.0461475	0.0102973	-0.0663302	-0.0259647	7.41191e-06	509.662	158	1.31685e-38		-0.035918	0.0257653	-0.086418	0.0145819	0.163303	1482.54	140	8.09228e-223
Triglycerides in large HDL	1	0.0114897	0.00918365	-0.00651028	0.0294896	0.210898	319.561	158	5.18899e-13		-0.019802	0.0229552	-0.0647942	0.0251903	0.388339	928.001	140	2.05726e-116
Concentration of medium HDL particles	1	-0.0229501	0.0109498	-0.0444118	-0.0014884	0.0360885	495.694	158	1.64687e-36		-0.0724878	0.0218975	-0.115407	-0.0295687	0.000931873	921.187	140	3.73823e-115
Total lipids in medium HDL	1	-0.0175155	0.0109008	-0.038881	0.00385003	0.108096	483.837	158	9.46419e-35		-0.0741418	0.021675	-0.116625	-0.0316587	0.000624823	888.944	140	3.23119e-109
Phospholipids in medium HDL	1	-0.0107296	0.0107811	-0.0318606	0.0104015	0.319631	466.17	158	3.63173e-32		-0.0754577	0.0215282	-0.117653	-0.0332624	0.000456505	863.799	140	1.29405e-104
Cholesterol in medium HDL	1	-0.0304658	0.0116404	-0.0532809	-0.00765065	0.0088641	568.355	158	1.1166e-47		-0.0733024	0.023144	-0.118665	-0.02794	0.00153902	1044.04	140	4.34973e-138
Cholesteryl esters in medium HDL	1	-0.0315149	0.0119182	-0.0548745	-0.00815521	0.00818682	593.59	158	1.07849e-51		-0.0775615	0.0235336	-0.123687	-0.0314356	0.0009815	1075.48	140	4.99671e-144
Free cholesterol in medium HDL	1	-0.0257527	0.0105191	-0.04637	-0.00513527	0.0143577	467.298	158	2.49196e-32		-0.0547015	0.0216823	-0.0971987	-0.0122043	0.0116402	922.545	140	2.09829e-115
Triglycerides in medium HDL	1	0.0415651	0.012415	0.0172318	0.0658984	0.000814004	569.887	158	6.39707e-48		-0.00305356	0.0285243	-0.0589613	0.0528541	0.914748	1398.25	140	2.8817e-206
Concentration of small HDL particles	1	0.00459589	0.0102186	-0.0154326	0.0246244	0.652887	373.401	158	1.75564e-19		0.0197062	0.0147363	-0.00917693	0.0485894	0.181139	360.868	140	1.98663e-21
Total lipids in small HDL	1	0.0161491	0.0105793	-0.00458633	0.0368846	0.12689	400.622	158	4.97712e-23		-0.00438231	0.0149842	-0.0337513	0.0249867	0.769933	373.483	140	3.79955e-23
Phospholipids in small HDL	1	0.0175225	0.0105587	-0.00317255	0.0382175	0.0970087	400.468	158	5.21807e-23		-0.0216691	0.0161783	-0.0533785	0.0100404	0.180444	436.922	140	2.95506e-32
Cholesterol in small HDL	1	-0.0019683	0.0100009	-0.0215701	0.0176335	0.843975	355.713	158	2.86227e-17		0.0125336	0.014467	-0.0158217	0.0408889	0.386294	345.905	140	1.94891e-19
Cholesteryl esters in small HDL	1	-0.00440817	0.00961081	-0.0232454	0.014429	0.646473	328.815	158	4.5881e-14		0.00672901	0.0136532	-0.0200313	0.0334894	0.622118	308.382	140	1.07688e-14
Free cholesterol in small HDL	1	0.00450786	0.0109436	-0.0169416	0.0259573	0.680399	429.19	158	6.44529e-27		0.0280679	0.0180162	-0.00724389	0.0633797	0.119251	540.543	140	2.0455e-48
Triglycerides in small HDL	1	0.0547554	0.0144868	0.0263612	0.0831496	0.000157039	839.229	158	2.40507e-93		0.0312606	0.0286952	-0.024982	0.0875031	0.275977	1530.38	140	2.95077e-232
Phospholipids to total lipids ratio in chylomicrons and extremely large VLDL	1	0.0272301	0.0106767	0.00630367	0.0481565	0.0107596	407.864	158	5.32895e-24		0.0237936	0.0279218	-0.0309332	0.0785203	0.394131	1294.03	140	5.92929e-186
Cholesterol to total lipids ratio in chylomicrons and extremely large VLDL	1	-0.0228354	0.00844934	-0.0393961	-0.00627466	0.00687951	254.695	158	1.69105e-06		0.0781747	0.0216496	0.0357414	0.120608	0.000305135	775.777	140	1.03379e-88
Cholesteryl esters to total lipids ratio in chylomicrons and extremely large VLDL	1	-0.0197969	0.00895561	-0.0373499	-0.0022439	0.0270665	282.089	158	4.81578e-09		0.0925559	0.0227701	0.0479264	0.137185	4.80751e-05	846.064	140	2.20356e-101
Free cholesterol to total lipids ratio in chylomicrons and extremely large VLDL	1	-0.0234538	0.00873612	-0.0405766	-0.00633106	0.00725951	279.313	158	9.02692e-09		0.0358152	0.0190223	-0.0014686	0.0730989	0.0597281	614.38	140	1.24975e-60
Triglycerides to total lipids ratio in chylomicrons and extremely large VLDL	1	0.00818396	0.00860496	-0.00868177	0.0250497	0.341567	261.05	158	4.65574e-07		-0.0724796	0.0219424	-0.115487	-0.0294726	0.000955949	787.487	140	8.30309e-91
Phospholipids to total lipids ratio in very large VLDL	1	0.0045194	0.0120724	-0.0191424	0.0281813	0.708137	538.933	158	4.41578e-43		0.0994073	0.026903	0.0466773	0.152137	0.000219868	1242.65	140	5.23755e-176
Cholesterol to total lipids ratio in very large VLDL	1	-0.0549563	0.0118457	-0.0781739	-0.0317387	3.49532e-06	549.939	158	8.63965e-45		0.0859821	0.0303991	0.0263998	0.145564	0.00467754	1681.87	140	2.50601e-262
Cholesteryl esters to total lipids ratio in very large VLDL	1	-0.0556273	0.0118268	-0.0788078	-0.0324468	2.55737e-06	548.776	158	1.31111e-44		0.0830013	0.0309632	0.0223134	0.143689	0.00734806	1746.77	140	2.74851e-275
Free cholesterol to total lipids ratio in very large VLDL	1	-0.0447763	0.0110062	-0.0663485	-0.0232042	4.73617e-05	458.011	158	5.46416e-31		0.0874369	0.0252068	0.0380316	0.136842	0.000522823	1115.45	140	1.28661e-151
Triglycerides to total lipids ratio in very large VLDL	1	0.0469407	0.0115129	0.0243754	0.0695059	4.55751e-05	502.36	158	1.65644e-37		-0.111381	0.0316259	-0.173368	-0.0493941	0.000428594	1760.31	140	5.36946e-278
Phospholipids to total lipids ratio in large VLDL	1	0.0462901	0.0134741	0.0198808	0.0726994	0.000591511	728.26	158	4.88226e-74		0.0480948	0.0289008	-0.00855079	0.10474	0.0960858	1557.07	140	1.55515e-237
Cholesterol to total lipids ratio in large VLDL	1	-0.034528	0.0103404	-0.0547953	-0.0142608	0.000840413	395.238	158	2.57952e-22		0.120082	0.0304856	0.0603306	0.179834	8.1827e-05	1596.53	140	2.35344e-245
Cholesteryl esters to total lipids ratio in large VLDL	1	-0.0472968	0.0107245	-0.0683169	-0.0262767	1.03302e-05	444.701	158	4.31954e-29		0.10664	0.0297159	0.048397	0.164883	0.000332385	1586.84	140	1.96347e-243
Free cholesterol to total lipids ratio in large VLDL	1	0.00868369	0.0107918	-0.0124683	0.0298357	0.421019	441.665	158	1.15941e-28		0.102523	0.027363	0.0488913	0.156154	0.000179125	1319.43	140	6.90084e-191
Triglycerides to total lipids ratio in large VLDL	1	0.00554354	0.0106331	-0.0152973	0.0263844	0.602124	411.03	158	1.99056e-24		-0.119423	0.0296142	-0.177467	-0.0613794	5.51557e-05	1481.58	140	1.2494e-222
Phospholipids to total lipids ratio in medium VLDL	1	-0.0409328	0.0132919	-0.066985	-0.0148806	0.00207333	668.476	158	6.0196e-64		0.130044	0.039699	0.0522343	0.207854	0.00105379	2771.79	140	0
Cholesterol to total lipids ratio in medium VLDL	1	-0.057678	0.0131777	-0.0835063	-0.0318498	1.20351e-05	698.26	158	6.06809e-69		0.0895736	0.0368814	0.017286	0.161861	0.0151534	2542.45	140	0
Cholesteryl esters to total lipids ratio in medium VLDL	1	-0.0588433	0.0132557	-0.0848245	-0.0328621	9.03407e-06	715.051	158	8.68997e-72		0.0801008	0.0361283	0.00928929	0.150912	0.0266149	2469.03	140	0
Free cholesterol to total lipids ratio in medium VLDL	1	-0.0515477	0.0128386	-0.0767113	-0.0263841	5.94296e-05	638.503	158	5.49898e-59		0.113445	0.0380472	0.0388721	0.188017	0.00286671	2606.52	140	0
Triglycerides to total lipids ratio in medium VLDL	1	0.0552631	0.0131558	0.0294777	0.0810484	2.66133e-05	687.448	158	4.01996e-67		-0.100202	0.0377921	-0.174274	-0.0261292	0.00801608	2636.97	140	0
Phospholipids to total lipids ratio in small VLDL	1	-0.0531937	0.014161	-0.0809492	-0.0254381	0.000172411	770.756	158	2.37431e-81		0.103413	0.0431328	0.0188726	0.187953	0.0165053	3324	140	0
Cholesterol to total lipids ratio in small VLDL	1	-0.043513	0.0132981	-0.0695774	-0.0174487	0.00106746	657.777	158	3.61778e-62		0.12955	0.041674	0.0478686	0.211231	0.00187947	3002.74	140	0
Cholesteryl esters to total lipids ratio in small VLDL	1	-0.0302686	0.0121325	-0.0540484	-0.00648883	0.0126018	536.979	158	8.84922e-43		0.135904	0.0389065	0.059647	0.21216	0.00047747	2566.5	140	0
Free cholesterol to total lipids ratio in small VLDL	1	-0.0546841	0.013979	-0.0820829	-0.0272853	9.15784e-05	754.027	158	1.85021e-78		0.100299	0.0424886	0.0170212	0.183577	0.0182452	3238.16	140	0
Triglycerides to total lipids ratio in small VLDL	1	0.0472203	0.0136789	0.0204096	0.074031	0.000556344	702.964	158	9.73522e-70		-0.123824	0.0423935	-0.206915	-0.0407328	0.00349105	3138.59	140	0
Phospholipids to total lipids ratio in very small VLDL	1	0.0424738	0.0103368	0.0222138	0.0627339	3.97368e-05	399.448	158	7.13416e-23		-0.00169686	0.0238406	-0.0484245	0.0450308	0.943258	987.419	140	1.84519e-127
Cholesterol to total lipids ratio in very small VLDL	1	-0.0575463	0.0134966	-0.0839997	-0.031093	2.01015e-05	717.032	158	4.0015e-72		0.0793062	0.0393023	0.00227374	0.156339	0.0436066	2826.17	140	0
Cholesteryl esters to total lipids ratio in very small VLDL	1	-0.0590208	0.0135513	-0.0855814	-0.0324603	1.32851e-05	734.852	158	3.64302e-75		0.0715958	0.038756	-0.0043659	0.147557	0.0646966	2793.67	140	0
Free cholesterol to total lipids ratio in very small VLDL	1	-0.0312106	0.0103797	-0.0515548	-0.0108663	0.00263944	388.589	158	1.92898e-21		0.101657	0.0319042	0.0391245	0.164189	0.00144099	1706.41	140	3.1843e-267
Triglycerides to total lipids ratio in very small VLDL	1	0.055353	0.0135143	0.028865	0.0818411	4.2057e-05	715.692	158	6.76335e-72		-0.0896888	0.0396692	-0.16744	-0.0119373	0.0237642	2866.34	140	0
Phospholipids to total lipids ratio in IDL	1	0.0110995	0.0100649	-0.00862766	0.0308266	0.270116	358.595	158	1.2636e-17		-0.0478829	0.0290497	-0.10482	0.0090545	0.0992891	1388.19	140	2.68289e-204
Cholesterol to total lipids ratio in IDL	1	-0.0487421	0.0130322	-0.0742852	-0.023199	0.000183926	625.694	158	6.88899e-57		0.0699126	0.0395629	-0.00763063	0.147456	0.0772071	2680.44	140	0
Cholesteryl esters to total lipids ratio in IDL	1	-0.0405129	0.0119633	-0.063961	-0.0170648	0.000708096	526.577	158	3.51997e-41		0.0667761	0.0384146	-0.00851645	0.142069	0.0821577	2523.47	140	0
Free cholesterol to total lipids ratio in IDL	1	-0.040785	0.0097292	-0.0598542	-0.0217157	2.76484e-05	343.694	158	8.20138e-16		0.0227561	0.022324	-0.020999	0.0665111	0.308035	840.954	140	1.86896e-100
Triglycerides to total lipids ratio in IDL	1	0.0562156	0.0132987	0.0301501	0.0822812	2.36681e-05	667.133	158	1.00744e-63		-0.0716493	0.0396711	-0.149405	0.00610607	0.0709054	2759.68	140	0
Phospholipids to total lipids ratio in large LDL	1	-0.00373213	0.0112405	-0.0257636	0.0182993	0.739871	443.991	158	5.44305e-29		-0.0114495	0.0233916	-0.0572971	0.034398	0.624508	893.444	140	4.82002e-110
Cholesterol to total lipids ratio in large LDL	1	-0.0537952	0.0121127	-0.0775361	-0.0300543	8.94516e-06	541.083	158	2.05303e-43		0.0657219	0.0366111	-0.0060359	0.13748	0.0726322	2297.54	140	0
Cholesteryl esters to total lipids ratio in large LDL	1	-0.00566638	0.0111731	-0.0275657	0.0162329	0.612054	447.733	158	1.60568e-29		0.0406809	0.0246189	-0.00757212	0.088934	0.0984476	1010.17	140	1.01456e-131
Free cholesterol to total lipids ratio in large LDL	1	-0.0611596	0.0139828	-0.0885659	-0.0337532	1.22043e-05	773.001	158	9.68778e-82		0.0438197	0.0345712	-0.0239398	0.111579	0.204969	2196.41	140	0
Triglycerides to total lipids ratio in large LDL	1	0.0536118	0.0120076	0.0300768	0.0771468	8.01419e-06	528.608	158	1.71861e-41		-0.0710895	0.036712	-0.143045	0.000866054	0.0528176	2296.85	140	0
Phospholipids to total lipids ratio in medium LDL	1	-0.0152351	0.0111593	-0.0371074	0.00663712	0.172178	449.772	158	8.23632e-30		0.0381207	0.0246255	-0.0101454	0.0863867	0.121619	1017.91	140	3.58374e-133
Cholesterol to total lipids ratio in medium LDL	1	-0.0361176	0.0084867	-0.0527515	-0.0194836	2.08319e-05	252.441	158	2.64274e-06		0.0502677	0.0241189	0.00299467	0.0975406	0.0371453	947.546	140	4.92246e-120
Cholesteryl esters to total lipids ratio in medium LDL	1	0.0292107	0.0125383	0.00463566	0.0537857	0.0198209	601.899	158	4.98167e-53		0.00898725	0.0239518	-0.0379583	0.0559328	0.707495	1020.89	140	9.89694e-134
Free cholesterol to total lipids ratio in medium LDL	1	-0.0561778	0.0140131	-0.0836434	-0.0287121	6.09893e-05	790.992	158	7.1836e-85		0.0285685	0.0330735	-0.0362556	0.0933926	0.387704	2048.24	140	0
Triglycerides to total lipids ratio in medium LDL	1	0.046288	0.0116196	0.0235135	0.0690625	6.788e-05	489.458	158	1.39461e-35		-0.0964707	0.0382611	-0.171462	-0.0214789	0.0116896	2466.89	140	0
Phospholipids to total lipids ratio in small LDL	1	-0.0295883	0.012139	-0.0533806	-0.00579593	0.0147907	559.774	158	2.50183e-46		0.0119487	0.0287133	-0.0443294	0.0682268	0.67731	1455.59	140	1.62965e-217
Cholesterol to total lipids ratio in small LDL	1	-0.0219061	0.00888793	-0.0393265	-0.00448576	0.0137127	281.183	158	5.91751e-09		0.0575546	0.0215061	0.0154028	0.0997065	0.0074461	765.057	140	8.44532e-87
Cholesteryl esters to total lipids ratio in small LDL	1	0.0269791	0.0124716	0.00253482	0.0514234	0.0305221	592.119	158	1.8566e-51		-0.00133192	0.030209	-0.0605416	0.0578777	0.964832	1614.62	140	6.0297e-249
Free cholesterol to total lipids ratio in small LDL	1	-0.0471624	0.0127957	-0.072242	-0.0220827	0.000227996	636.335	158	1.24822e-58		0.0602984	0.03669	-0.011614	0.132211	0.100289	2432.06	140	0
Triglycerides to total lipids ratio in small LDL	1	0.0517487	0.0130364	0.0261974	0.0773001	7.20045e-05	645.887	158	3.3478e-60		-0.0864058	0.0385689	-0.162001	-0.0108107	0.0250717	2628.15	140	0
Phospholipids to total lipids ratio in very large HDL	1	-0.032207	0.00976359	-0.0513437	-0.0130704	0.000971388	438.329	158	3.41579e-28		-0.0595628	0.0197791	-0.0983299	-0.0207958	0.00260045	835.905	140	1.54189e-99
Cholesterol to total lipids ratio in very large HDL	1	0.0014906	0.00786977	-0.0139341	0.0169154	0.849773	251.614	158	3.10885e-06		0.0600454	0.0216946	0.017524	0.102567	0.00564435	888.642	140	3.67031e-109
Cholesteryl esters to total lipids ratio in very large HDL	1	-0.0384686	0.00943927	-0.0569696	-0.0199677	4.59384e-05	317.158	158	9.64335e-13		0.0315102	0.0258127	-0.0190827	0.0821032	0.22219	1102.21	140	4.2498e-149
Free cholesterol to total lipids ratio in very large HDL	1	0.0418203	0.00937125	0.0234526	0.0601879	8.09656e-06	412.347	158	1.32007e-24		0.0565976	0.0235754	0.0103899	0.102805	0.0163633	1212.61	140	3.23511e-170
Triglycerides to total lipids ratio in very large HDL	1	0.053029	0.0136172	0.0263394	0.0797187	9.84919e-05	791.31	158	6.32321e-85		0.0227637	0.027845	-0.0318124	0.0773399	0.413633	1537.65	140	1.07835e-233
Phospholipids to total lipids ratio in large HDL	1	0.0645417	0.0111884	0.0426125	0.0864709	7.9913e-09	469.956	158	1.02389e-32		-0.0354403	0.0275067	-0.0893534	0.0184728	0.197598	1320.11	140	5.10114e-191
Cholesterol to total lipids ratio in large HDL	1	-0.0642516	0.0123162	-0.0883914	-0.0401118	1.82019e-07	616.873	158	1.88201e-55		-0.00226955	0.0316209	-0.0642465	0.0597074	0.942782	1889.6	140	5.97925e-304
Cholesteryl esters to total lipids ratio in large HDL	1	-0.0634111	0.0120245	-0.086979	-0.0398432	1.33839e-07	566.154	158	2.48246e-47		-0.0157156	0.0287533	-0.072072	0.0406408	0.584676	1504.4	140	3.96969e-227
Free cholesterol to total lipids ratio in large HDL	1	-0.0394385	0.0118141	-0.0625942	-0.0162829	0.000843039	584.099	158	3.55072e-50		0.0686908	0.0360902	-0.00204597	0.139428	0.0570002	2533.19	140	0
Triglycerides to total lipids ratio in large HDL	1	0.0508451	0.0133697	0.0246404	0.0770497	0.000142952	746.605	158	3.50699e-77		0.0351345	0.0313584	-0.026328	0.096597	0.262537	1908.64	140	8.74107e-308
Phospholipids to total lipids ratio in medium HDL	1	0.0593296	0.0121928	0.0354317	0.0832275	1.13907e-06	587.594	158	9.82928e-51		0.019576	0.0265161	-0.0323956	0.0715476	0.460352	1291.52	140	1.82142e-185
Cholesterol to total lipids ratio in medium HDL	1	-0.0571039	0.0135488	-0.0836596	-0.0305482	2.50136e-05	740.37	158	4.12838e-76		-0.0339021	0.0300027	-0.0927073	0.0249031	0.258489	1687.28	140	2.09453e-263
Cholesteryl esters to total lipids ratio in medium HDL	1	-0.0534975	0.0133505	-0.0796645	-0.0273305	6.14558e-05	691.758	158	7.57199e-68		-0.0378138	0.0278324	-0.0923653	0.0167377	0.174265	1397.33	140	4.37016e-206
Free cholesterol to total lipids ratio in medium HDL	1	-0.0425972	0.0107835	-0.063733	-0.0214615	7.80825e-05	522.322	158	1.57458e-40		0.00352904	0.0301199	-0.0555059	0.062564	0.906728	1893.36	140	1.04716e-304
Triglycerides to total lipids ratio in medium HDL	1	0.0523389	0.0141563	0.0245926	0.0800852	0.000217968	808.41	158	6.45262e-88		0.0408223	0.0311959	-0.0203217	0.101966	0.190677	1824.53	140	7.21518e-291
Phospholipids to total lipids ratio in small HDL	1	0.0112507	0.0122493	-0.0127578	0.0352593	0.358367	602.045	158	4.71956e-53		-0.108049	0.0298411	-0.166538	-0.0495605	0.000293681	1660.72	140	4.09724e-258
Cholesterol to total lipids ratio in small HDL	1	-0.046078	0.0117191	-0.0690474	-0.0231087	8.42821e-05	502.692	158	1.47657e-37		0.0514024	0.0319855	-0.0112891	0.114094	0.108043	1740.59	140	4.74155e-274
Cholesteryl esters to total lipids ratio in small HDL	1	-0.0374918	0.0103636	-0.0578045	-0.017179	0.000297318	394.453	158	3.27452e-22		0.0298781	0.0261599	-0.0213954	0.0811516	0.2534	1168.18	140	1.09726e-161
Free cholesterol to total lipids ratio in small HDL	1	-0.0328937	0.0131876	-0.0587414	-0.00704601	0.0126209	671.104	158	2.19445e-64		0.100913	0.0379625	0.0265061	0.175319	0.00785551	2585.07	140	0
Triglycerides to total lipids ratio in small HDL	1	0.0560112	0.0147538	0.0270937	0.0849287	0.000146824	894.96	158	2.82582e-103		0.0376572	0.0297404	-0.020634	0.0959484	0.205443	1690.16	140	5.56641e-264
Total cholesterol	2	-0.038211	0.0126479	-0.063001	-0.0134211	0.00251835	654.523	158	1.25228e-61		0.0768476	0.0320579	0.0140142	0.139681	0.016523	1945.48	140	3.26677129921121e-315
Total cholesterol minus HDL-C	2	-0.0262506	0.0135274	-0.0527644	0.000263117	0.052313	702.039	158	1.39552e-69		0.107188	0.0358658	0.036891	0.177485	0.00280272	2283.47	140	0
Remnant cholesterol (non-HDL, non-LDL -cholesterol)	2	-0.0217459	0.0127697	-0.0467745	0.00328264	0.0885802	627.523	158	3.46291e-57		0.0950457	0.0335085	0.029369	0.160722	0.00456161	1999.29	140	0
VLDL cholesterol	2	0.00235945	0.0136771	-0.0244476	0.0291665	0.863035	699.65	158	3.53572e-69		0.0757199	0.0305968	0.0157501	0.13569	0.0133325	1620.25	140	4.5903e-250
Clinical LDL cholesterol	2	-0.0341635	0.0138554	-0.0613202	-0.00700691	0.013674	736.876	158	1.63973e-75		0.118159	0.0391422	0.0414406	0.194878	0.00253846	2721.08	140	0
LDL cholesterol	2	-0.0297647	0.0140547	-0.0573119	-0.00221757	0.0341936	754.7	158	1.41668e-78		0.11494	0.0374757	0.0414882	0.188393	0.00216169	2482.78	140	0
HDL cholesterol	2	-0.0461745	0.0118345	-0.06937	-0.0229789	9.55202e-05	648.289	158	1.34417e-60		-0.0528667	0.0281351	-0.108012	0.00227804	0.0602401	1694.84	140	6.48073e-265
Total triglycerides	2	0.0405767	0.016158	0.00890706	0.0722463	0.0120305	1018.3	158	1.07613e-125		0.00304957	0.0297362	-0.0552335	0.0613326	0.918317	1596.11	140	2.8556e-245
Triglycerides in VLDL	2	0.0403942	0.0161833	0.00867497	0.0721135	0.0125587	1032.64	158	2.45804e-128		-0.00225442	0.0299012	-0.0608608	0.056352	0.9399	1631.52	140	2.6413e-252
Triglycerides in LDL	2	0.0291176	0.0147982	0.000113018	0.0581221	0.0491098	827.855	158	2.45494e-91		0.057077	0.0252091	0.00766712	0.106487	0.0235655	1111.71	140	6.63372e-151
Triglycerides in HDL	2	0.0381962	0.0142681	0.0102307	0.0661617	0.00742781	773.806	158	7.02248e-82		-0.0153315	0.0293414	-0.0728406	0.0421777	0.601308	1514.2	140	4.6205e-229
Total phospholipids in lipoprotein particles	2	-0.025137	0.0110301	-0.0467559	-0.00351813	0.0226695	514.108	158	2.7976e-39		0.0221482	0.0218343	-0.0206471	0.0649434	0.310404	932.051	140	3.66507e-117
Phospholipids in VLDL	2	0.021116	0.0150709	-0.00842293	0.0506549	0.161181	858.362	158	9.72454e-97		0.0512732	0.0298565	-0.00724554	0.109792	0.0859205	1558.99	140	6.49351e-238
Phospholipids in LDL	2	-0.0280004	0.0143381	-0.0561032	0.000102341	0.0508359	780.573	158	4.68939e-83		0.123204	0.0394124	0.0459556	0.200452	0.00177191	2729.01	140	0
Phospholipids in HDL	2	-0.0293975	0.0105713	-0.0501173	-0.00867772	0.00542129	508.251	158	2.1506e-38		-0.0706047	0.0242532	-0.118141	-0.0230685	0.00360096	1237.48	140	5.20405e-175
Total esterified cholesterol	2	-0.0404202	0.0126924	-0.0652973	-0.0155431	0.00144953	663.813	158	3.59622e-63		0.0745225	0.0321722	0.0114649	0.13758	0.0205387	1973.28	140	7.99892280616978e-321
Cholesteryl esters in VLDL	2	-0.00641103	0.0129679	-0.0318281	0.019006	0.62104	630.684	158	1.05326e-57		0.085728	0.0312042	0.0245678	0.146888	0.0060084	1689.73	140	6.795e-264
Cholesteryl esters in LDL	2	-0.0252515	0.0140731	-0.0528347	0.00233167	0.0727626	752.838	158	2.96539e-78		0.111267	0.0360356	0.040637	0.181897	0.00201718	2284.03	140	0
Cholesteryl esters in HDL	2	-0.0472595	0.0122287	-0.0712278	-0.0232912	0.000111258	684.849	158	1.09854e-66		-0.0567489	0.0286056	-0.112816	-0.000681983	0.0472736	1733.4	140	1.29346e-272
Total free cholesterol	2	-0.0320846	0.0125891	-0.0567592	-0.00740986	0.0108159	635.968	158	1.43405e-58		0.0806757	0.0317085	0.018527	0.142824	0.0109499	1866.74	140	2.37795e-299
Free cholesterol in VLDL	2	0.0138661	0.014601	-0.0147519	0.0424841	0.342281	801.135	158	1.21384e-86		0.0596763	0.0298994	0.00107353	0.118279	0.0459443	1554.62	140	4.74799e-237
Free cholesterol in LDL	2	-0.0404127	0.0142592	-0.0683608	-0.0124646	0.00459487	788.274	158	2.13995e-84		0.120151	0.0408007	0.0401821	0.200121	0.00323122	2986.18	140	0
Free cholesterol in HDL	2	-0.0407084	0.0103633	-0.0610204	-0.0203963	8.56075e-05	507.651	158	2.6493e-38		-0.038115	0.0261948	-0.0894569	0.0132268	0.145653	1500.23	140	2.63722e-226
Total lipids in lipoprotein particles	2	-0.0159585	0.0127211	-0.0408919	0.00897486	0.209664	636.035	158	1.39818e-58		0.0504404	0.026183	-0.00087834	0.101759	0.0540477	1246.74	140	8.49679e-177
Total lipids in VLDL	2	0.0275362	0.0155105	-0.00286446	0.0579368	0.0758448	919.49	158	1.09165e-107		0.0326737	0.0294808	-0.0251086	0.090456	0.26773	1537.29	140	1.27173e-233
Total lipids in LDL	2	-0.026505	0.0142204	-0.0543771	0.00136702	0.06234	770.077	158	3.11268e-81		0.116841	0.0374063	0.0435243	0.190157	0.0017868	2465.53	140	0
Total lipids in HDL	2	-0.0351964	0.0107057	-0.0561795	-0.0142133	0.00101032	527.781	158	2.3021e-41		-0.0640106	0.0250529	-0.113114	-0.014907	0.0106182	1336.95	140	2.69618e-194
Total concentration of lipoprotein particles	2	-0.03309	0.0112306	-0.0551019	-0.011078	0.00321482	539.546	158	3.54999e-43		-0.0234335	0.0200983	-0.0628261	0.0159592	0.243637	799.367	140	6.11985e-93
Concentration of VLDL particles	2	0.0126543	0.0143621	-0.0154953	0.040804	0.378267	774.23	158	5.9296e-82		0.0758685	0.0298142	0.0174327	0.134304	0.0109368	1543.93	140	6.17341e-235
Concentration of LDL particles	2	-0.0210739	0.0140329	-0.0485784	0.00643066	0.133163	743.407	158	1.24305e-76		0.115954	0.0364958	0.0444223	0.187486	0.0014871	2326.71	140	0
Concentration of HDL particles	2	-0.0315593	0.0113373	-0.0537805	-0.00933819	0.00537479	548.82	158	1.29069e-44		-0.0429717	0.0211444	-0.0844147	-0.00152871	0.0421234	883.071	140	3.85835e-108
Average diameter for VLDL particles	2	0.0430871	0.0155964	0.0125181	0.0736561	0.00573385	1018.93	158	8.23159e-126		-0.0270254	0.0298913	-0.0856124	0.0315615	0.36593	1732.16	140	2.29524e-272
Average diameter for LDL particles	2	-0.0405254	0.0111074	-0.0622959	-0.0187549	0.000263763	482.369	158	1.55779e-34		0.0648518	0.0222292	0.0212825	0.108421	0.00352951	893.824	140	4.1039e-110
Average diameter for HDL particles	2	-0.0384527	0.0109703	-0.0599545	-0.0169509	0.000456331	559.623	158	2.64283e-46		-0.061698	0.0270058	-0.114629	-0.00876666	0.022335	1568.73	140	7.63282e-240
Phosphoglycerides	2	-0.0174114	0.0105666	-0.0381221	0.00329918	0.0993991	475.504	158	1.58718e-33		0.0015007	0.0183642	-0.0344931	0.0374945	0.93487	664.485	140	3.60327e-69
Ratio of triglycerides to phosphoglycerides	2	0.0519851	0.0160612	0.0205051	0.083465	0.00120928	1088.73	158	9.93723e-139		0.00425546	0.0311182	-0.0567363	0.0652472	0.891227	1891.26	140	2.76992e-304
Total cholines	2	-0.0251174	0.0104509	-0.0456012	-0.00463362	0.0162447	472.941	158	3.76066e-33		0.00851078	0.0197198	-0.03014	0.0471615	0.666042	779.038	140	2.70101e-89
Phosphatidylcholines	2	-0.0197557	0.0100067	-0.0393688	-0.000142684	0.0483523	434.641	158	1.1222e-27		0.00255633	0.0190711	-0.034823	0.0399356	0.893369	730.401	140	1.16812e-80
Sphingomyelins	2	-0.0436133	0.0119461	-0.0670276	-0.0201989	0.000261389	626.318	158	5.44699e-57		0.0592907	0.030055	0.000382964	0.118198	0.048525	1834.08	140	8.71051e-293
Apolipoprotein B	2	-0.0198904	0.0138181	-0.0469738	0.007193	0.150023	722.48	158	4.72823e-73		0.114464	0.0364383	0.0430451	0.185883	0.00168192	2324.71	140	0
Apolipoprotein A1	2	-0.0311265	0.0108619	-0.0524159	-0.00983712	0.00416154	526.004	158	4.30774e-41		-0.0639418	0.0234066	-0.109819	-0.0180649	0.00629917	1129.89	140	2.2848e-154
Ratio of apolipoprotein B to apolipoprotein A1	2	0.000571917	0.0139484	-0.026767	0.0279108	0.967294	739.844	158	5.08132e-76		0.133313	0.0381947	0.0584515	0.208175	0.000482377	2566.88	140	0
Total fatty acids	2	0.00760825	0.0143212	-0.0204612	0.0356777	0.595239	783.288	158	1.58069e-83		0.0199905	0.0240746	-0.0271956	0.0671767	0.406336	1024.32	140	2.243e-134
Degree of unsaturation	2	-0.0319247	0.0107014	-0.0528996	-0.0109499	0.00285235	473.658	158	2.95514e-33		0.0434918	0.0174278	0.00933336	0.0776502	0.0125764	581.097	140	4.59551e-55
Omega-3 fatty acids	2	0.00736192	0.0122926	-0.0167315	0.0314553	0.549245	591.431	158	2.39199e-51		0.0410866	0.016284	0.00917002	0.0730032	0.0116315	480.132	140	7.87535e-39
Omega-6 fatty acids	2	-0.0194872	0.0120814	-0.0431667	0.00419237	0.106747	583.663	158	4.16659e-50		0.0365343	0.0243153	-0.0111237	0.0841924	0.132962	1093.99	140	1.5435e-147
Polyunsaturated fatty acids	2	-0.0144807	0.0128615	-0.0396892	0.0107278	0.260209	665.645	158	1.7826e-63		0.0424459	0.0238493	-0.00429877	0.0891905	0.0751164	1059.11	140	6.23384e-141
Monounsaturated fatty acids	2	0.0240083	0.0150529	-0.00549532	0.0535119	0.110728	856.001	158	2.5561e-96		0.0122933	0.0258489	-0.0383705	0.0629571	0.634371	1168.12	140	1.13089e-161
Saturated fatty acids	2	0.0112445	0.0137274	-0.0156612	0.0381501	0.412713	718.457	158	2.29011e-72		0.0050953	0.0217	-0.0374368	0.0476274	0.814359	830.744	140	1.32981e-98
Linoleic acid	2	-0.0206184	0.0114289	-0.0430191	0.00178226	0.0712224	514.894	158	2.12563e-39		0.0279505	0.0241984	-0.0194783	0.0753794	0.248067	1068.07	140	1.25885e-142
Docosahexaenoic acid	2	-0.00994737	0.00997597	-0.0295003	0.00960552	0.3187	404.801	158	1.37497e-23		0.0477174	0.0142456	0.0197959	0.0756388	0.00080925	381.85	140	2.6387e-24
Ratio of omega-3 fatty acids to total fatty acids	2	0.00370752	0.00933049	-0.0145802	0.0219953	0.691105	339.636	158	2.49378e-15		0.0374032	0.0114861	0.0148905	0.059916	0.00112837	238.082	140	4.53284e-07
Ratio of omega-6 fatty acids to total fatty acids	2	-0.0463836	0.0142822	-0.0743768	-0.0183905	0.00116361	793.136	158	3.036e-85		0.0129582	0.0233948	-0.0328957	0.0588121	0.579653	984.733	140	5.86042e-127
Ratio of polyunsaturated fatty acids to total fatty acids	2	-0.0421785	0.0129582	-0.0675767	-0.0167803	0.00113411	667.734	158	8.00272e-64		0.0258355	0.0215169	-0.0163376	0.0680086	0.229865	851.872	140	1.9334e-102
Ratio of monounsaturated fatty acids to total fatty acids	2	0.0456764	0.0142186	0.017808	0.0735448	0.0013161	803.006	158	5.70979e-87		-0.00338617	0.026754	-0.0558239	0.0490516	0.899283	1315.43	140	4.15027e-190
Ratio of saturated fatty acids to total fatty acids	2	0.0187824	0.00959367	-2.11505e-05	0.037586	0.050254	352.497	158	7.08758e-17		-0.0459728	0.01306	-0.0715705	-0.0203752	0.000431355	302.207	140	5.94137e-14
Ratio of linoleic acid to total fatty acids	2	-0.0479242	0.0117169	-0.0708894	-0.024959	4.31057e-05	533.057	158	3.56097e-42		0.0086447	0.0189891	-0.028574	0.0458634	0.648933	647.741	140	2.69667e-66
Ratio of docosahexaenoic acid to total fatty acids	2	-0.0141358	0.00939977	-0.0325594	0.00428773	0.132621	349.179	158	1.79343e-16		0.0369903	0.0156081	0.00639854	0.0675821	0.0177905	445.371	140	1.6078e-33
Ratio of polyunsaturated fatty acids to monounsaturated fatty acids	2	-0.0456066	0.0140157	-0.0730773	-0.0181359	0.00113804	782.314	158	2.33524e-83		0.0123295	0.0250492	-0.0367669	0.0614259	0.62257	1156.23	140	2.12696e-159
Ratio of omega-6 fatty acids to omega-3 fatty acids	2	-0.0165701	0.0106014	-0.0373489	0.00420875	0.118052	430.901	158	3.72851e-27		-0.0312033	0.0139365	-0.0585189	-0.0038877	0.0251587	344.477	140	2.99886e-19
Alanine	2	0.0570196	0.00994839	0.0375208	0.0765185	9.95202e-09	377.68	158	4.98672e-20		0.00811812	0.0109384	-0.0133211	0.0295573	0.457985	211.222	140	9.48852e-05
Glutamine	2	0.00549082	0.0106306	-0.0153451	0.0263267	0.605496	419.095	158	1.58873e-25		-0.0196829	0.0112014	-0.0416376	0.00227183	0.0788865	215.242	140	4.52862e-05
Glycine	2	-0.026313	0.00868515	-0.0433359	-0.00929007	0.00244838	318.563	158	6.71634e-13		-0.0168471	0.0127115	-0.0417616	0.00806741	0.185057	315.743	140	1.35769e-15
Histidine	2	0.00644723	0.00747064	-0.00819522	0.0210897	0.388132	207.68	158	0.00490204		-0.00190012	0.0110393	-0.0235371	0.0197369	0.86334	209.78	140	0.000123032
Total concentration of branched-chain amino acids (leucine + isoleucine + valine)	2	0.0540429	0.0085051	0.0373729	0.0707129	2.09543e-10	286.311	158	1.82721e-09		0.0120683	0.0120206	-0.0114921	0.0356286	0.315395	264.56	140	1.03413e-09
Isoleucine	2	0.0478419	0.00790352	0.032351	0.0633328	1.41966e-09	242.075	158	1.90913e-05		0.00913257	0.0111146	-0.012652	0.0309171	0.411262	221.468	140	1.37875e-05
Leucine	2	0.0458054	0.008025	0.0300764	0.0615344	1.14415e-08	260.253	158	5.48656e-07		0.00784045	0.0115564	-0.01481	0.0304909	0.497485	249.666	140	3.46522e-08
Valine	2	0.0571104	0.00879571	0.0398708	0.07435	8.41516e-11	302.128	158	4.20542e-11		0.0154101	0.0123302	-0.00875703	0.0395772	0.211377	274.653	140	8.48702e-11
Phenylalanine	2	0.029462	0.00656034	0.0166037	0.0423203	7.09146e-06	161.758	158	0.402374		0.00757177	0.0100732	-0.0121716	0.0273151	0.452244	176.429	140	0.0201048
Tyrosine	2	0.0430804	0.00860505	0.0262145	0.0599463	5.54529e-07	278.192	158	1.16082e-08		0.00769113	0.0110071	-0.0138827	0.029265	0.484711	210.556	140	0.000107023
Glucose	2	0.0748417	0.0104709	0.0543188	0.0953646	8.83034e-13	408.978	158	3.77053e-24		0.0149755	0.00970204	-0.00404053	0.0339915	0.1227	162.403	140	0.0946338
Lactate	2	0.00833937	0.00734407	-0.00605501	0.0227338	0.256156	201.837	158	0.0105641		-0.00415522	0.0106128	-0.0249564	0.0166459	0.695407	194.98	140	0.00147922
Pyruvate	2	-0.00427748	0.00824189	-0.0204316	0.0118766	0.603766	253.232	158	2.26116e-06		-0.00599685	0.0107781	-0.027122	0.0151283	0.577945	200.33	140	0.000625958
Citrate	2	0.002776	0.0102992	-0.0174104	0.0229624	0.787518	404.533	158	1.4935e-23		-0.0204548	0.0123305	-0.0446225	0.0037129	0.0971391	268.235	140	4.20603e-10
3-Hydroxybutyrate	2	-0.00931595	0.00764409	-0.0242984	0.00566647	0.222953	219.83	158	0.000836913		0.00924013	0.0117613	-0.013812	0.0322923	0.43208	240.683	140	2.57807e-07
Acetate	2	0.0029782	0.00800215	-0.012706	0.0186624	0.709762	237.905	158	4.07559e-05		-0.00350969	0.0116189	-0.0262827	0.0192633	0.7626	232.043	140	1.63089e-06
Acetoacetate	2	-0.000875688	0.00671396	-0.014035	0.0122837	0.896228	169.593	158	0.250117		0.00816569	0.0104278	-0.0122727	0.0286041	0.433584	189.255	140	0.00352688
Acetone	2	-0.00036526	0.0067958	-0.013685	0.0129545	0.957136	173.332	158	0.191258		-0.0107041	0.0109691	-0.0322036	0.0107954	0.329145	208.908	140	0.000143765
Creatinine	2	0.0058812	0.00691226	-0.00766684	0.0194292	0.394861	235.591	158	6.14996e-05		0.0121166	0.0116818	-0.0107798	0.035013	0.299634	311.285	140	4.78064e-15
Albumin	2	-0.00617128	0.00918834	-0.0241804	0.0118379	0.501811	314.82	158	1.75518e-12		-0.0159024	0.0164225	-0.0480904	0.0162856	0.332878	465.274	140	1.53562e-36
Glycoprotein acetyls	2	0.0215039	0.0124401	-0.00287877	0.0458865	0.0838826	581.605	158	8.8633e-50		0.0243812	0.0218655	-0.0184752	0.0672375	0.264828	831.363	140	1.02714e-98
Concentration of chylomicrons and extremely large VLDL particles	2	0.0438671	0.0154218	0.0136405	0.0740938	0.00444817	940.621	158	1.649e-111		-0.0406464	0.0321349	-0.103631	0.022338	0.205919	1890.29	140	4.33613e-304
Total lipids in chylomicrons and extremely large VLDL	2	0.0414368	0.0151784	0.0116871	0.0711864	0.00633373	910.07	158	5.44132e-106		-0.0508855	0.0321026	-0.113807	0.0120356	0.112946	1884.28	140	7.03783e-303
Phospholipids in chylomicrons and extremely large VLDL	2	0.0440432	0.0155501	0.0135651	0.0745214	0.00462075	958.421	158	9.67085e-115		-0.0437178	0.0331602	-0.108712	0.0212762	0.187376	2017.21	140	0
Cholesterol in chylomicrons and extremely large VLDL	2	0.0390407	0.0155539	0.00855506	0.0695263	0.0120722	951.551	158	1.71514e-113		-0.0309244	0.0326225	-0.0948645	0.0330156	0.343156	1937.32	140	1.44798220973864e-313
Cholesteryl esters in chylomicrons and extremely large VLDL	2	0.036376	0.0155152	0.00596619	0.0667859	0.0190507	944.747	158	2.94628e-112		-0.0207493	0.0320299	-0.083528	0.0420293	0.517107	1863.42	140	1.10591e-298
Free cholesterol in chylomicrons and extremely large VLDL	2	0.0410425	0.0154538	0.0107532	0.0713319	0.00791139	939.941	158	2.1906e-111		-0.0438753	0.0330478	-0.108649	0.0208984	0.1843	1989.48	140	4.94065645841247e-324
Triglycerides in chylomicrons and extremely large VLDL	2	0.0394199	0.0148276	0.0103579	0.068482	0.00784765	867.534	158	2.26547e-98		-0.0643817	0.0314853	-0.126093	-0.00267047	0.040873	1810.62	140	4.46335e-288
Concentration of very large VLDL particles	2	0.0412212	0.0160284	0.00980564	0.0726369	0.0101181	1014.96	158	4.41282e-125		0.0130601	0.0302623	-0.0462539	0.0723741	0.666059	1674.41	140	7.67963e-261
Total lipids in very large VLDL	2	0.0412056	0.0159696	0.00990523	0.0725059	0.00987267	1006.41	158	1.64151e-123		0.00741435	0.030116	-0.051613	0.0664417	0.805533	1656.47	140	2.88251e-257
Phospholipids in very large VLDL	2	0.0383961	0.0158357	0.00735805	0.0694342	0.0153232	983.824	158	2.25562e-119		0.0126859	0.0305128	-0.0471193	0.072491	0.677589	1690.43	140	4.91569e-264
Cholesterol in very large VLDL	2	0.0288562	0.0154152	-0.00135768	0.05907	0.0612168	913.073	158	1.56627e-106		0.0381901	0.0306837	-0.0219498	0.0983301	0.213264	1674.14	140	8.69218e-261
Cholesteryl esters in very large VLDL	2	0.02155	0.0148909	-0.00763615	0.0507361	0.147843	841.614	158	9.09999e-94		0.0573677	0.0309256	-0.00324656	0.117982	0.0635933	1679.84	140	6.37547e-262
Free cholesterol in very large VLDL	2	0.0354927	0.0157327	0.00465657	0.0663288	0.0240719	964.22	158	8.51239e-116		0.017054	0.0305772	-0.0428773	0.0769854	0.577024	1685.58	140	4.5602e-263
Triglycerides in very large VLDL	2	0.0457496	0.0160481	0.0142953	0.077204	0.0043613	1028.43	158	1.46587e-127		-0.00725637	0.0299338	-0.0659266	0.0514138	0.808459	1655.96	140	3.63654e-257
Concentration of large VLDL particles	2	0.0374202	0.0160407	0.00598046	0.0688599	0.019657	1007.99	158	8.43255e-124		0.0266385	0.0298164	-0.0318017	0.0850787	0.371634	1611.76	140	2.23009e-248
Total lipids in large VLDL	2	0.0367652	0.0158795	0.00564133	0.0678891	0.0205988	987.029	158	5.85283e-120		0.0260079	0.0292762	-0.0313734	0.0833893	0.374344	1552.6	140	1.19269e-236
Phospholipids in large VLDL	2	0.0389039	0.0159728	0.00759712	0.0702107	0.014866	1000.34	158	2.13695e-122		0.0300504	0.0302918	-0.0293215	0.0894223	0.321183	1664.96	140	5.87682e-259
Cholesterol in large VLDL	2	0.028394	0.0153678	-0.0017268	0.0585149	0.0646552	904.322	158	5.88716e-105		0.0505995	0.0302668	-0.0087235	0.109922	0.0945677	1623.29	140	1.14558e-250
Cholesteryl esters in large VLDL	2	0.020371	0.0145961	-0.00823731	0.0489794	0.16282	803.32	158	5.03048e-87		0.063432	0.0302711	0.00410067	0.122763	0.0361297	1598.89	140	8.00826e-246
Free cholesterol in large VLDL	2	0.0351878	0.0158706	0.00408139	0.0662942	0.0266117	982.896	158	3.33367e-119		0.037553	0.0301192	-0.0214806	0.0965866	0.212466	1638.23	140	1.22438e-253
Triglycerides in large VLDL	2	0.0390354	0.015866	0.00793811	0.0701328	0.0138812	995.302	158	1.79005e-121		0.00786959	0.028336	-0.0476689	0.0634081	0.781224	1469.2	140	3.42402e-220
Concentration of medium VLDL particles	2	0.000786412	0.013925	-0.0265066	0.0280795	0.954964	725.853	158	1.25755e-73		0.0808258	0.0306708	0.0207111	0.14094	0.00840695	1629.46	140	6.78521e-252
Total lipids in medium VLDL	2	0.0102308	0.0145321	-0.0182522	0.0387138	0.481426	793.43	158	2.69733e-85		0.0703087	0.0295763	0.0123391	0.128278	0.0174448	1520.86	140	2.23913e-230
Phospholipids in medium VLDL	2	-0.00162371	0.0137656	-0.0286042	0.0253568	0.906104	709.658	158	7.15453e-71		0.0847714	0.0311092	0.0237974	0.145745	0.00643084	1677.17	140	2.17102e-261
Cholesterol in medium VLDL	2	-0.0269283	0.0124682	-0.0513659	-0.00249074	0.0307906	592.693	158	1.5022e-51		0.103739	0.03395	0.0371973	0.170281	0.00224574	2033.31	140	0
Cholesteryl esters in medium VLDL	2	-0.0376251	0.0125196	-0.0621634	-0.0130867	0.00265316	608	158	5.15986e-54		0.107519	0.0354089	0.0381171	0.17692	0.00239355	2250.28	140	0
Free cholesterol in medium VLDL	2	-0.00992373	0.0131239	-0.0356467	0.0157992	0.449557	646.827	158	2.3432e-60		0.0926932	0.0316496	0.03066	0.154727	0.00340349	1740.67	140	4.55585e-274
Triglycerides in medium VLDL	2	0.0340617	0.0159309	0.00283708	0.0652864	0.0325097	984.226	158	1.90436e-119		0.0299582	0.0283257	-0.0255602	0.0854765	0.290224	1439.92	140	1.94818e-214
Concentration of small VLDL particles	2	0.0230441	0.0152775	-0.00689978	0.052988	0.13146	881.029	158	8.83524e-101		0.0745616	0.0297245	0.0163015	0.132822	0.0121273	1543.38	140	7.95037e-235
Total lipids in small VLDL	2	0.0201378	0.0150526	-0.00936535	0.0496409	0.180953	852.365	158	1.13042e-95		0.074102	0.0293522	0.0165717	0.131632	0.0115836	1499.81	140	3.18742e-226
Phospholipids in small VLDL	2	0.0025883	0.0140231	-0.024897	0.0300736	0.853563	735.059	158	3.35688e-75		0.0970564	0.0308653	0.0365605	0.157552	0.0016636	1647.82	140	1.51339e-255
Cholesterol in small VLDL	2	-0.00144494	0.0133528	-0.0276164	0.0247265	0.913827	665.267	158	2.06027e-63		0.105715	0.0319338	0.0431251	0.168306	0.000931454	1760.65	140	4.58741e-278
Cholesteryl esters in small VLDL	2	0.00425078	0.0134609	-0.0221326	0.0306341	0.752164	675.206	158	4.53032e-65		0.103432	0.031764	0.0411744	0.165689	0.00112891	1739.71	140	7.09473e-274
Free cholesterol in small VLDL	2	-0.0112289	0.0131246	-0.0369531	0.0144953	0.39224	646.657	158	2.49925e-60		0.107728	0.0325943	0.0438432	0.171613	0.000949356	1845.45	140	4.52107e-295
Triglycerides in small VLDL	2	0.0427427	0.0165914	0.0102236	0.0752618	0.00998939	1067.38	158	9.19327e-135		0.0192609	0.0302299	-0.0399896	0.0785114	0.524029	1639.78	140	6.02748e-254
Concentration of very small VLDL particles	2	-0.00759992	0.0117569	-0.0306435	0.0154436	0.518007	536.538	158	1.03523e-42		0.095341	0.0290798	0.0383447	0.152337	0.00104322	1518.76	140	5.82493e-230
Total lipids in very small VLDL	2	-0.00578799	0.0115846	-0.0284939	0.0169179	0.617338	525.233	158	5.65347e-41		0.0871033	0.0271857	0.0338194	0.140387	0.00135526	1338.33	140	1.44585e-194
Phospholipids in very small VLDL	2	1.63422e-05	0.0118685	-0.0232459	0.0232785	0.998901	545.543	158	4.17425e-44		0.0882254	0.0269629	0.035378	0.141073	0.00106753	1302.79	140	1.1836e-187
Cholesterol in very small VLDL	2	-0.0260663	0.0109444	-0.0475173	-0.0046152	0.0172332	485.679	158	5.05885e-35		0.0937963	0.0305638	0.0338913	0.153701	0.00214871	1752.45	140	2.01311e-276
Cholesteryl esters in very small VLDL	2	-0.0315403	0.0110544	-0.0532068	-0.00987371	0.00432819	502.082	158	1.82345e-37		0.0923755	0.0315255	0.0305855	0.154165	0.00338763	1889.25	140	7.01953e-304
Free cholesterol in very small VLDL	2	-0.0112496	0.0111576	-0.0331185	0.0106194	0.31334	488.998	158	1.63174e-35		0.0944489	0.0283947	0.0387953	0.150103	0.000880119	1465.28	140	2.02322e-219
Triglycerides in very small VLDL	2	0.0383849	0.0150596	0.00886809	0.0679018	0.0108074	859.996	158	4.98139e-97		0.0369734	0.0278655	-0.017643	0.0915899	0.184558	1362.56	140	2.73057e-199
Concentration of IDL particles	2	-0.0311674	0.0130537	-0.0567528	-0.00558206	0.0169578	662.435	158	6.09519e-63		0.112233	0.038774	0.0362355	0.18823	0.00379727	2704.14	140	0
Total lipids in IDL	2	-0.0380385	0.0130193	-0.0635563	-0.0125206	0.0034813	693.875	158	3.33211e-68		0.103118	0.03696	0.0306767	0.17556	0.00527085	2587.27	140	0
Phospholipids in IDL	2	-0.0371737	0.0127487	-0.0621612	-0.0121862	0.00354688	668.347	158	6.32381e-64		0.104251	0.0353767	0.0349122	0.173589	0.00321006	2381.17	140	0
Cholesterol in IDL	2	-0.0428726	0.0133325	-0.0690042	-0.016741	0.00130148	728.429	158	4.56926e-74		0.100549	0.03857	0.0249523	0.176147	0.00913568	2820.52	140	0
Cholesteryl esters in IDL	2	-0.0420898	0.01333	-0.0682167	-0.015963	0.00159115	728.221	158	4.95852e-74		0.0996104	0.0388885	0.023389	0.175832	0.010424	2867.53	140	0
Free cholesterol in IDL	2	-0.0442841	0.0131236	-0.0700065	-0.0185618	0.000739823	702.917	158	9.91508e-70		0.100804	0.0370024	0.0282798	0.173329	0.0064444	2585.33	140	0
Triglycerides in IDL	2	0.0284491	0.0137118	0.00157391	0.0553243	0.0380065	713.644	158	1.5071e-71		0.0557018	0.0239833	0.00869454	0.102709	0.0202047	1010.29	140	9.63425e-132
Concentration of large LDL particles	2	-0.0262429	0.0141897	-0.0540548	0.00156892	0.0643954	765.932	158	1.62565e-80		0.122314	0.0370374	0.0497211	0.194908	0.000958412	2414.64	140	0
Total lipids in large LDL	2	-0.0323263	0.0139931	-0.0597527	-0.00489981	0.0208793	758.496	158	3.1353e-79		0.115584	0.037511	0.0420621	0.189105	0.00206081	2522.03	140	0
Phospholipids in large LDL	2	-0.0332689	0.0137064	-0.0601335	-0.0064044	0.0152135	724.604	158	2.05432e-73		0.115278	0.0381218	0.0405596	0.189997	0.00249499	2593.53	140	0
Cholesterol in large LDL	2	-0.0354851	0.0139965	-0.0629182	-0.00805194	0.0112357	761.524	158	9.40591e-80		0.114265	0.0379174	0.0399464	0.188583	0.00258245	2585.99	140	0
Cholesteryl esters in large LDL	2	-0.032203	0.0140235	-0.059689	-0.00471703	0.0216549	760.01	158	1.71722e-79		0.113836	0.0370459	0.0412264	0.186446	0.00212028	2454.15	140	0
Free cholesterol in large LDL	2	-0.0432658	0.0140662	-0.0708354	-0.0156961	0.00209886	780.797	158	4.28726e-83		0.1125	0.039733	0.0346237	0.190377	0.00463433	2882.56	140	0
Triglycerides in large LDL	2	0.0263051	0.0141155	-0.00136124	0.0539715	0.0623829	752.735	158	3.08969e-78		0.0690039	0.0239138	0.0221328	0.115875	0.00390765	999.728	140	9.19567e-130
Concentration of medium LDL particles	2	-0.0121644	0.0130313	-0.0377058	0.013377	0.350576	634.066	158	2.94103e-58		0.0962579	0.0330367	0.031506	0.16101	0.0035721	1885.6	140	3.8192e-303
Total lipids in medium LDL	2	-0.0147357	0.0143196	-0.042802	0.0133306	0.303451	766.854	158	1.12556e-80		0.112345	0.0354583	0.0428467	0.181843	0.00153297	2175.75	140	0
Phospholipids in medium LDL	2	-0.0174094	0.0147801	-0.0463784	0.0115595	0.238837	816.122	158	2.85543e-89		0.123355	0.0378651	0.0491396	0.197571	0.00112298	2478.58	140	0
Cholesterol in medium LDL	2	-0.0171521	0.0139076	-0.044411	0.0101067	0.217467	723.97	158	2.63486e-73		0.109587	0.0351696	0.0406549	0.17852	0.00183343	2142.21	140	0
Cholesteryl esters in medium LDL	2	-0.0106486	0.0138967	-0.0378862	0.0165889	0.443515	721.508	158	6.92356e-73		0.100406	0.0331495	0.0354329	0.165379	0.00245461	1899.7	140	5.53594e-306
Free cholesterol in medium LDL	2	-0.033258	0.0142784	-0.0612437	-0.00527227	0.0198459	771.554	158	1.72635e-81		0.126259	0.0402946	0.0472817	0.205237	0.00172794	2843.16	140	0
Triglycerides in medium LDL	2	0.0311384	0.0155205	0.00071824	0.0615586	0.0448267	913.891	158	1.11556e-106		0.0486682	0.0265438	-0.00335762	0.100694	0.0667273	1236.97	140	6.5432e-175
Concentration of small LDL particles	2	-0.0113121	0.0140127	-0.038777	0.0161529	0.419511	734.979	158	3.465e-75		0.10269	0.0355181	0.0330746	0.172306	0.00383768	2185.02	140	0
Total lipids in small LDL	2	-0.0181695	0.015084	-0.0477343	0.0113952	0.228375	853.785	158	6.32476e-96		0.120048	0.0391808	0.0432538	0.196843	0.00218432	2665.62	140	0
Phospholipids in small LDL	2	-0.0234907	0.0158071	-0.0544725	0.00749116	0.137256	941.715	158	1.04463e-111		0.141884	0.044883	0.0539136	0.229855	0.0015712	3513.47	140	0
Cholesterol in small LDL	2	-0.0209024	0.0145522	-0.0494247	0.0076199	0.150896	794.237	158	1.94986e-85		0.115433	0.0379754	0.0410016	0.189865	0.00236823	2502.76	140	0
Cholesteryl esters in small LDL	2	-0.014063	0.0145472	-0.0425756	0.0144496	0.333689	792.44	158	4.01636e-85		0.100907	0.0349092	0.0324845	0.169329	0.00384576	2111.6	140	0
Free cholesterol in small LDL	2	-0.035874	0.0148823	-0.0650433	-0.00670467	0.0159301	836.977	158	6.01543e-93		0.139309	0.0450764	0.050959	0.227659	0.00199819	3552.93	140	0
Triglycerides in small LDL	2	0.0350204	0.0160661	0.0035308	0.06651	0.0292747	992.887	158	4.95641e-121		0.0117118	0.0294305	-0.0459719	0.0693956	0.690667	1541.9	140	1.55876e-234
Concentration of very large HDL particles	2	-0.0430008	0.0104275	-0.0634387	-0.0225629	3.7269e-05	496.943	158	1.07197e-36		-0.00850375	0.0279218	-0.0632306	0.0462231	0.760705	1648.26	140	1.23722e-255
Total lipids in very large HDL	2	-0.0434709	0.0110864	-0.0652002	-0.0217415	8.81462e-05	560.181	158	2.16008e-46		-0.0148125	0.0275042	-0.0687207	0.0390957	0.590194	1594.88	140	4.99856e-245
Phospholipids in very large HDL	2	-0.0404281	0.0108696	-0.0617326	-0.0191236	0.000199726	537.394	158	7.6362e-43		-0.0246428	0.0258838	-0.0753752	0.0260895	0.341069	1409.63	140	1.70567e-208
Cholesterol in very large HDL	2	-0.0491859	0.0121157	-0.0729327	-0.0254391	4.91395e-05	664.598	158	2.66211e-63		-0.00232526	0.0305472	-0.0621977	0.0575472	0.939323	1954.31	140	5.39851450339824e-317
Cholesteryl esters in very large HDL	2	-0.0500979	0.0120926	-0.0737994	-0.0263965	3.42995e-05	670.05	158	3.28972e-64		-0.00699578	0.0306501	-0.06707	0.0530784	0.819455	1991.2	140	0
Free cholesterol in very large HDL	2	-0.0438487	0.0122034	-0.0677673	-0.01993	0.000326702	635.16	158	1.94601e-58		0.0129959	0.0298669	-0.0455433	0.071535	0.663471	1760.07	140	5.99347e-278
Triglycerides in very large HDL	2	0.0166682	0.012063	-0.00697535	0.0403117	0.167046	562.071	158	1.09034e-46		-0.00751562	0.0248053	-0.056134	0.0411027	0.761902	1099.7	140	1.27103e-148
Concentration of large HDL particles	2	-0.0445785	0.0111112	-0.0663564	-0.0228006	6.01942e-05	589.098	158	5.65114e-51		-0.0493016	0.0283888	-0.104944	0.00634038	0.0824474	1778.74	140	1.09533e-281
Total lipids in large HDL	2	-0.0426928	0.0112274	-0.0646984	-0.0206871	0.000143207	598.374	158	1.8397e-52		-0.0523843	0.0284512	-0.108149	0.00338007	0.0655926	1777.36	140	2.07576e-281
Phospholipids in large HDL	2	-0.0391126	0.0110387	-0.0607484	-0.0174768	0.000395263	574.831	158	1.05575e-48		-0.0570473	0.0281619	-0.112245	-0.00184989	0.0427968	1730.58	140	4.73466e-272
Cholesterol in large HDL	2	-0.0479312	0.0120498	-0.0715487	-0.0243137	6.95633e-05	683.307	158	1.9931e-66		-0.0450937	0.0298928	-0.103684	0.0134962	0.131423	1945.1	140	3.90405196626069e-315
Cholesteryl esters in large HDL	2	-0.0487469	0.0122888	-0.0728329	-0.0246609	7.28481e-05	706.585	158	2.37342e-70		-0.0467855	0.030149	-0.105877	0.0123065	0.120707	1967.18	140	1.36396702847393e-319
Free cholesterol in large HDL	2	-0.0445257	0.0111896	-0.0664573	-0.0225942	6.91418e-05	596.29	158	3.97703e-52		-0.0391859	0.0287752	-0.0955852	0.0172134	0.173262	1823.97	140	9.31955e-291
Triglycerides in large HDL	2	0.0117993	0.00967945	-0.00717239	0.030771	0.222841	379.177	158	3.2037e-20		-0.0409325	0.0226677	-0.0853612	0.00349622	0.0709555	962.119	140	9.63849e-123
Concentration of medium HDL particles	2	-0.0284361	0.011318	-0.0506193	-0.00625288	0.0119888	562.197	158	1.04193e-46		-0.0754777	0.0242937	-0.123093	-0.0278621	0.00189068	1198.21	140	1.90516e-167
Total lipids in medium HDL	2	-0.0233584	0.0113073	-0.0455208	-0.00119599	0.0388501	553.017	158	2.85868e-45		-0.0773549	0.0239001	-0.124199	-0.0305107	0.00120967	1142.93	140	7.42283e-157
Phospholipids in medium HDL	2	-0.0174488	0.0112536	-0.0395057	0.0046082	0.121019	540.399	158	2.62006e-43		-0.0812715	0.0234062	-0.127148	-0.0353953	0.000516172	1081.45	140	3.69087e-145
Cholesterol in medium HDL	2	-0.0343659	0.0119578	-0.0578031	-0.0109286	0.00405396	626.62	158	4.86308e-57		-0.0704809	0.0261094	-0.121655	-0.0193064	0.00694559	1381.93	140	4.49858e-203
Cholesteryl esters in medium HDL	2	-0.0348255	0.0122178	-0.0587723	-0.0108787	0.00436644	648.949	158	1.04563e-60		-0.0732427	0.026512	-0.125206	-0.0212792	0.00573381	1413.52	140	2.94635e-209
Free cholesterol in medium HDL	2	-0.0317589	0.0108426	-0.0530103	-0.0105074	0.00339959	528.49	158	1.79211e-41		-0.0581647	0.0243604	-0.105911	-0.0104183	0.0169555	1234.01	140	2.43779e-174
Triglycerides in medium HDL	2	0.0386195	0.014147	0.0108914	0.0663476	0.00633586	759.14	158	2.42716e-79		-0.0244308	0.0298722	-0.0829803	0.0341188	0.413448	1566.21	140	2.40833e-239
Concentration of small HDL particles	2	-0.00813689	0.0120408	-0.0317369	0.0154631	0.499183	544.199	158	6.75008e-44		0.00937622	0.0138654	-0.0177999	0.0365524	0.498894	333.852	140	7.15161e-18
Total lipids in small HDL	2	0.00407576	0.0125247	-0.0204727	0.0286243	0.744866	592.218	158	1.78959e-51		-0.0169844	0.0146959	-0.0457884	0.0118196	0.247794	377.222	140	1.15849e-23
Phospholipids in small HDL	2	0.00591135	0.01253	-0.0186475	0.0304702	0.637087	598.748	158	1.60195e-52		-0.0358213	0.0163514	-0.0678701	-0.0037726	0.028472	471.747	140	1.5568e-37
Cholesterol in small HDL	2	-0.0134222	0.0118178	-0.036585	0.00974062	0.256056	526.832	158	3.21673e-41		0.00568756	0.0142775	-0.0222963	0.0336714	0.690366	355.746	140	9.67686e-21
Cholesteryl esters in small HDL	2	-0.0143937	0.0115058	-0.0369451	0.00815771	0.210937	495.193	158	1.95614e-36		0.00201081	0.0139668	-0.025364	0.0293856	0.885523	337.565	140	2.37846e-18
Free cholesterol in small HDL	2	-0.00920318	0.0119392	-0.0326039	0.0141976	0.440802	559.073	158	3.22343e-46		0.0150564	0.0165163	-0.0173156	0.0474283	0.361976	495.002	140	3.76938e-41
Triglycerides in small HDL	2	0.0502255	0.0159199	0.0190226	0.0814285	0.00160556	987.276	158	5.27278e-120		0.0164007	0.0314452	-0.0452319	0.0780334	0.601973	1782.39	140	2.03137e-282
Phospholipids to total lipids ratio in chylomicrons and extremely large VLDL	2	0.0323685	0.0105669	0.0116575	0.0530795	0.00218977	410.218	158	2.56355e-24		0.0576654	0.0276106	0.00354864	0.111782	0.0367505	1294.9	140	4.023e-186
Cholesterol to total lipids ratio in chylomicrons and extremely large VLDL	2	-0.0219871	0.0102354	-0.0420485	-0.0019257	0.0317026	388.795	158	1.81326e-21		0.109562	0.0251016	0.060363	0.158761	1.27271e-05	1081.3	140	3.94178e-145
Cholesteryl esters to total lipids ratio in chylomicrons and extremely large VLDL	2	-0.0215474	0.00935583	-0.0398848	-0.00321	0.0212731	321.248	158	3.34982e-13		0.121314	0.0251393	0.072041	0.170587	1.39533e-06	1072.44	140	1.8807e-143
Free cholesterol to total lipids ratio in chylomicrons and extremely large VLDL	2	-0.0195807	0.0111599	-0.041454	0.00229265	0.0793341	468.225	158	1.82779e-32		0.0714549	0.0227852	0.0267959	0.116114	0.00171256	902.562	140	1.01522e-111
Triglycerides to total lipids ratio in chylomicrons and extremely large VLDL	2	0.00819436	0.00972361	-0.0108639	0.0272526	0.399381	346.378	158	3.90713e-16		-0.11073	0.0237374	-0.157256	-0.0642051	3.08905e-06	954.502	140	2.51444e-121
Phospholipids to total lipids ratio in very large VLDL	2	-0.0116157	0.0107893	-0.0327628	0.00953145	0.281665	433.784	158	1.4786e-27		0.0635738	0.0263558	0.0119165	0.115231	0.0158592	1196.57	140	3.93836e-167
Cholesterol to total lipids ratio in very large VLDL	2	-0.0574104	0.0144205	-0.0856746	-0.0291462	6.85801e-05	839.913	158	1.82022e-93		0.0752814	0.0315078	0.0135261	0.137037	0.0168807	1854.16	140	8.0642e-297
Cholesteryl esters to total lipids ratio in very large VLDL	2	-0.0567041	0.0144417	-0.0850099	-0.0283983	8.62252e-05	840.022	158	1.74111e-93		0.0794729	0.0325803	0.0156155	0.14333	0.014716	1977.02	140	1.40314643418914e-321
Free cholesterol to total lipids ratio in very large VLDL	2	-0.0525775	0.013194	-0.0784378	-0.0267173	6.74936e-05	694.573	158	2.54122e-68		0.0552137	0.0249656	0.00628112	0.104146	0.0269949	1149.76	140	3.68617e-158
Triglycerides to total lipids ratio in very large VLDL	2	0.0548152	0.0138931	0.0275848	0.0820456	7.96315e-05	767.457	158	8.85273e-81		-0.0857625	0.031083	-0.146685	-0.0248398	0.00579533	1776.29	140	3.39098e-281
Phospholipids to total lipids ratio in large VLDL	2	0.0357695	0.012834	0.0106148	0.0609242	0.00531855	639.078	158	4.42419e-59		0.0287407	0.031794	-0.0335756	0.0910569	0.366014	1814.52	140	7.35963e-289
Cholesterol to total lipids ratio in large VLDL	2	-0.0421192	0.0124608	-0.0665424	-0.0176961	0.000724492	608.692	158	3.98812e-54		0.102639	0.0299893	0.04386	0.161418	0.000620428	1631.18	140	3.09749e-252
Cholesteryl esters to total lipids ratio in large VLDL	2	-0.0508047	0.0133816	-0.0770326	-0.0245769	0.000146683	729.872	158	2.58911e-74		0.0857581	0.0295735	0.027794	0.143722	0.00373367	1649.38	140	7.41073e-256
Free cholesterol to total lipids ratio in large VLDL	2	-0.00598593	0.0103793	-0.0263294	0.0143576	0.564132	406.658	158	7.74278e-24		0.103404	0.0284654	0.0476119	0.159196	0.000280552	1414.91	140	1.57243e-209
Triglycerides to total lipids ratio in large VLDL	2	0.0171893	0.0102491	-0.00289895	0.0372776	0.0935129	394.438	158	3.28994e-22		-0.109896	0.0293572	-0.167436	-0.0523556	0.000181546	1497.11	140	1.08725e-225
Phospholipids to total lipids ratio in medium VLDL	2	-0.0560452	0.0140709	-0.0836241	-0.0284662	6.80348e-05	810.858	158	2.40045e-88		0.082142	0.0346526	0.014223	0.150061	0.0177667	2275.21	140	0
Cholesterol to total lipids ratio in medium VLDL	2	-0.0644074	0.0154445	-0.0946785	-0.0341362	3.04262e-05	1000.8	158	1.75693e-122		0.0649928	0.0349981	-0.00360343	0.133589	0.0633056	2377.85	140	0
Cholesteryl esters to total lipids ratio in medium VLDL	2	-0.0652015	0.0157176	-0.096008	-0.0343951	3.34927e-05	1038.28	158	2.23655e-129		0.0600592	0.0349208	-0.00838556	0.128504	0.0854563	2371.45	140	0
Free cholesterol to total lipids ratio in medium VLDL	2	-0.0603135	0.0143529	-0.0884451	-0.0321818	2.64354e-05	856.083	158	2.47104e-96		0.0761292	0.0345309	0.00844872	0.14381	0.0274772	2292.54	140	0
Triglycerides to total lipids ratio in medium VLDL	2	0.0634987	0.0152522	0.0336043	0.093393	3.13763e-05	973.143	158	2.01297e-117		-0.0696841	0.0351365	-0.138552	-0.000816604	0.0473405	2389.51	140	0
Phospholipids to total lipids ratio in small VLDL	2	-0.0640602	0.0160617	-0.0955411	-0.0325793	6.65246e-05	1048.94	158	2.39954e-131		0.0702604	0.0399157	-0.00797447	0.148495	0.078371	2997.41	140	0
Cholesterol to total lipids ratio in small VLDL	2	-0.0542033	0.0151258	-0.0838499	-0.0245568	0.000339017	901.847	158	1.63957e-104		0.0955583	0.0390862	0.0189495	0.172167	0.0144927	2786.24	140	0
Cholesteryl esters to total lipids ratio in small VLDL	2	-0.0403623	0.0134429	-0.0667104	-0.0140142	0.0026777	692.542	158	5.58847e-68		0.105682	0.0375211	0.0321408	0.179223	0.00485339	2496.07	140	0
Free cholesterol to total lipids ratio in small VLDL	2	-0.0643742	0.0157983	-0.0953388	-0.0334096	4.60614e-05	1018.77	158	8.78469e-126		0.067033	0.039252	-0.00990098	0.143967	0.0876811	2909.87	140	0
Triglycerides to total lipids ratio in small VLDL	2	0.0582636	0.015609	0.02767	0.0888572	0.000189437	970.684	158	5.65356e-117		-0.0894349	0.0394882	-0.166832	-0.0120379	0.023522	2874.42	140	0
Phospholipids to total lipids ratio in very small VLDL	2	0.0487482	0.0112044	0.0267877	0.0707088	1.35626e-05	492.897	158	4.29978e-36		0.0184019	0.0259923	-0.0325431	0.0693469	0.478962	1227.12	140	5.17604e-173
Cholesterol to total lipids ratio in very small VLDL	2	-0.0639176	0.0154431	-0.0941861	-0.0336491	3.48961e-05	982.502	158	3.93491e-119		0.040068	0.0372106	-0.0328648	0.113001	0.281575	2639.17	140	0
Cholesteryl esters to total lipids ratio in very small VLDL	2	-0.0653047	0.0155681	-0.0958183	-0.0347912	2.73145e-05	1006.9	158	1.33862e-123		0.0334054	0.0369064	-0.0389311	0.105742	0.365392	2618.08	140	0
Free cholesterol to total lipids ratio in very small VLDL	2	-0.036548	0.0110188	-0.0581448	-0.0149511	0.000910316	462.232	158	1.34813e-31		0.0716795	0.0311554	0.010615	0.132744	0.0214079	1709.63	140	7.26276e-268
Triglycerides to total lipids ratio in very small VLDL	2	0.0619126	0.0156107	0.0313156	0.0925097	7.30796e-05	999.971	158	2.49537e-122		-0.0493296	0.0373568	-0.122549	0.0238897	0.186668	2649.47	140	0
Phospholipids to total lipids ratio in IDL	2	0.0235089	0.0105717	0.00278826	0.0442295	0.0261655	415.124	158	5.53663e-25		-0.0142495	0.030065	-0.073177	0.0446779	0.63553	1553.24	140	8.89194e-237
Cholesterol to total lipids ratio in IDL	2	-0.0567881	0.0146679	-0.0855373	-0.0280389	0.000108132	838.918	158	2.72997e-93		0.0326095	0.0382193	-0.0423003	0.107519	0.393537	2635.15	140	0
Cholesteryl esters to total lipids ratio in IDL	2	-0.0491374	0.0132255	-0.0750594	-0.0232153	0.000202932	677.066	158	2.21339e-65		0.0256037	0.0373216	-0.0475466	0.0987541	0.492695	2494.42	140	0
Free cholesterol to total lipids ratio in IDL	2	-0.0442754	0.0112999	-0.0664231	-0.0221276	8.92055e-05	486.029	158	4.49159e-35		0.0239132	0.024483	-0.0240734	0.0718998	0.328703	1055.58	140	2.8855e-140
Triglycerides to total lipids ratio in IDL	2	0.0631942	0.0152974	0.0332112	0.0931771	3.61132e-05	928.944	158	2.14186e-109		-0.0367427	0.0378835	-0.110994	0.0375089	0.332103	2635.92	140	0
Phospholipids to total lipids ratio in large LDL	2	-0.00372093	0.0104532	-0.0242092	0.0167674	0.72187	409.857	158	2.86829e-24		-0.0228816	0.0240418	-0.0700034	0.0242403	0.341227	1003.1	140	2.1469e-130
Cholesterol to total lipids ratio in large LDL	2	-0.0603638	0.0130849	-0.0860101	-0.0347175	3.96411e-06	675.147	158	4.63498e-65		0.0479059	0.0342309	-0.0191867	0.114998	0.161665	2137.78	140	0
Cholesteryl esters to total lipids ratio in large LDL	2	-0.0169065	0.0112222	-0.0389019	0.00508901	0.131933	469.999	158	1.0093e-32		0.0379811	0.0225864	-0.00628832	0.0822505	0.0926487	880.869	140	9.77129e-108
Free cholesterol to total lipids ratio in large LDL	2	-0.0619452	0.0158804	-0.0930708	-0.0308195	9.5905e-05	1019.4	158	6.72548e-126		0.0243904	0.0352039	-0.0446092	0.09339	0.488415	2317.95	140	0
Triglycerides to total lipids ratio in large LDL	2	0.060289	0.0139331	0.0329801	0.087598	1.51137e-05	751.4	158	5.24584e-78		-0.0423321	0.0351887	-0.111302	0.0266377	0.228975	2217.42	140	0
Phospholipids to total lipids ratio in medium LDL	2	-0.017275	0.0116744	-0.0401568	0.00560684	0.138945	511.208	158	7.69001e-39		0.0745073	0.0264822	0.0226022	0.126412	0.00490075	1217.02	140	4.57628e-171
Cholesterol to total lipids ratio in medium LDL	2	-0.0388959	0.0088139	-0.0561712	-0.0216207	1.0194e-05	294.715	158	2.52999e-10		0.00561639	0.0204271	-0.0344206	0.0456534	0.783356	732.305	140	5.39056e-81
Cholesteryl esters to total lipids ratio in medium LDL	2	0.0206433	0.0127665	-0.00437898	0.0456655	0.10588	610.867	158	1.7733e-54		-0.0396604	0.0257794	-0.0901881	0.0108672	0.123938	1152.52	140	1.09374e-158
Free cholesterol to total lipids ratio in medium LDL	2	-0.0562371	0.0159308	-0.0874613	-0.0250128	0.00041541	1009.1	158	5.26535e-124		0.0451936	0.0367597	-0.0268554	0.117243	0.218909	2486.41	140	0
Triglycerides to total lipids ratio in medium LDL	2	0.0532865	0.0134745	0.0268765	0.0796964	7.66566e-05	693.395	158	4.01374e-68		-0.0644617	0.0368484	-0.136684	0.0077611	0.0802258	2399.19	140	0
Phospholipids to total lipids ratio in small LDL	2	-0.0153005	0.0131394	-0.0410538	0.0104528	0.244233	645.417	158	4.00136e-60		0.0512715	0.0316537	-0.0107699	0.113313	0.105284	1733.17	140	1.43902e-272
Cholesterol to total lipids ratio in small LDL	2	-0.0350003	0.0092386	-0.0531079	-0.0168926	0.000151568	320.431	158	4.14172e-13		0.0240412	0.020251	-0.0156508	0.0637332	0.235164	712.247	140	1.81099e-77
Cholesteryl esters to total lipids ratio in small LDL	2	0.0131359	0.012938	-0.0122226	0.0384944	0.309965	625.431	158	7.60287e-57		-0.0499044	0.0333218	-0.115215	0.0154063	0.134224	1919.62	140	5.36889009662552e-310
Free cholesterol to total lipids ratio in small LDL	2	-0.0497465	0.0152825	-0.0797002	-0.0197928	0.00113341	909.408	158	7.15903e-106		0.0765484	0.0403926	-0.00262108	0.155718	0.0580778	2940.02	140	0
Triglycerides to total lipids ratio in small LDL	2	0.0561048	0.0155784	0.0255712	0.0866384	0.000316443	951.839	158	1.51996e-113		-0.0778762	0.0397491	-0.155784	3.20396e-05	0.0500901	2867.61	140	0
Phospholipids to total lipids ratio in very large HDL	2	-0.0260874	0.0108007	-0.0472567	-0.0049181	0.0157201	507.232	158	3.06379e-38		-0.065506	0.0226246	-0.10985	-0.0211618	0.0037874	1029.61	140	2.26219e-135
Cholesterol to total lipids ratio in very large HDL	2	-0.00299787	0.00849406	-0.0196462	0.0136505	0.724135	294.171	158	2.88124e-10		0.0800467	0.0238839	0.0332343	0.126859	0.000803761	1076.03	140	3.93049e-144
Cholesteryl esters to total lipids ratio in very large HDL	2	-0.0402365	0.0112358	-0.0622587	-0.0182144	0.000342147	475.009	158	1.87521e-33		0.0454692	0.0266324	-0.00673031	0.0976686	0.0877685	1234.58	140	1.88814e-174
Free cholesterol to total lipids ratio in very large HDL	2	0.0369517	0.00969816	0.0179433	0.0559601	0.000138866	440.227	158	1.84825e-28		0.0600334	0.0268352	0.00743653	0.11263	0.0252786	1559.12	140	6.0979e-238
Triglycerides to total lipids ratio in very large HDL	2	0.050584	0.0154973	0.0202094	0.0809587	0.00109827	986.25	158	8.12476e-120		0.0127855	0.0312946	-0.048552	0.074123	0.682868	1860.86	140	3.61498e-298
Phospholipids to total lipids ratio in large HDL	2	0.0539043	0.0122035	0.0299854	0.0778233	1.00031e-05	594.336	158	8.1887e-52		-0.013907	0.0252187	-0.0633356	0.0355217	0.581322	1174.22	140	7.65824e-163
Cholesterol to total lipids ratio in large HDL	2	-0.0591316	0.0143025	-0.0871645	-0.0310988	3.55942e-05	849.545	158	3.57825e-95		-0.00366855	0.0322891	-0.0669553	0.0596182	0.909543	2003.24	140	0
Cholesteryl esters to total lipids ratio in large HDL	2	-0.0579518	0.0139309	-0.0852564	-0.0306471	3.18344e-05	784.739	158	8.83529e-84		-0.0145883	0.0301357	-0.0736543	0.0444777	0.628324	1698.96	140	9.78298e-266
Free cholesterol to total lipids ratio in large HDL	2	-0.0413087	0.0131905	-0.0671621	-0.0154552	0.00173803	747.69	158	2.28259e-77		0.0505337	0.0351574	-0.0183748	0.119442	0.150617	2457.35	140	0
Triglycerides to total lipids ratio in large HDL	2	0.0515967	0.0150856	0.0220289	0.0811645	0.000625609	932.884	158	4.15154e-110		0.0193254	0.0345172	-0.0483283	0.0869792	0.575563	2259.69	140	0
Phospholipids to total lipids ratio in medium HDL	2	0.0551808	0.0133096	0.029094	0.0812676	3.38414e-05	728.251	158	4.89987e-74		0.00582723	0.0291038	-0.0512162	0.0628706	0.841307	1611	140	3.16639e-248
Cholesterol to total lipids ratio in medium HDL	2	-0.0552969	0.0147171	-0.0841423	-0.0264514	0.000171734	877.184	158	4.30016e-100		-0.0162405	0.0330687	-0.0810552	0.0485743	0.623347	2049.01	140	0
Cholesteryl esters to total lipids ratio in medium HDL	2	-0.0508734	0.0145482	-0.0793878	-0.0223589	0.000470724	828.379	158	1.98472e-91		-0.0166651	0.0308822	-0.0771942	0.0438641	0.58945	1727.04	140	2.41576e-271
Free cholesterol to total lipids ratio in medium HDL	2	-0.0474443	0.0113495	-0.0696892	-0.0251993	2.91107e-05	605.975	158	1.09618e-53		-0.000469728	0.0315738	-0.0623543	0.0614149	0.98813	2169.26	140	0
Triglycerides to total lipids ratio in medium HDL	2	0.0518939	0.0152044	0.0220933	0.0816945	0.000642317	918.981	158	1.34878e-107		0.0210167	0.0343192	-0.046249	0.0882824	0.540281	2166.32	140	0
Phospholipids to total lipids ratio in small HDL	2	0.0115254	0.0125547	-0.0130818	0.0361325	0.358612	623.513	158	1.56265e-56		-0.123796	0.0303519	-0.183286	-0.0643064	4.52898e-05	1686.1	140	3.60099e-263
Cholesterol to total lipids ratio in small HDL	2	-0.0468091	0.0136953	-0.0736519	-0.0199664	0.000631064	712.375	158	2.4748e-71		0.0649625	0.0334883	-0.000674564	0.130599	0.0523971	1970.75	140	2.59779716583327e-320
Cholesteryl esters to total lipids ratio in small HDL	2	-0.037116	0.0119721	-0.0605812	-0.0136507	0.00193384	547.215	158	2.2938e-44		0.0452218	0.027562	-0.00879963	0.0992433	0.100853	1341.84	140	2.99937e-195
Free cholesterol to total lipids ratio in small HDL	2	-0.0340852	0.0119459	-0.0574992	-0.0106712	0.00432688	591.559	158	2.28233e-51		0.0897421	0.0355432	0.0200775	0.159407	0.0115739	2423.21	140	0
Triglycerides to total lipids ratio in small HDL	2	0.0555539	0.0157286	0.0247258	0.086382	0.000412392	998.805	158	4.08225e-122		0.0264066	0.0331115	-0.038492	0.0913052	0.425158	2048.05	140	0
Total cholesterol	3	-0.0540491	0.00947659	-0.0726232	-0.0354749	1.1742e-08	385.18	158	5.36592e-21		0.000779465	0.0269976	-0.0521358	0.0536947	0.976967	1449.36	140	2.73016e-216
Total cholesterol minus HDL-C	3	-0.0436823	0.0100638	-0.0634074	-0.0239573	1.42128e-05	405.591	158	1.07715e-23		0.0226976	0.0301589	-0.0364138	0.0818089	0.45169	1688.79	140	1.04361e-263
Remnant cholesterol (non-HDL, non-LDL -cholesterol)	3	-0.0394077	0.00961373	-0.0582506	-0.0205647	4.14759e-05	371.717	158	2.87322e-19		0.0155079	0.0278074	-0.0389945	0.0700104	0.577056	1441.85	140	8.14983e-215
VLDL cholesterol	3	-0.0129718	0.011487	-0.0354863	0.00954266	0.258787	505.351	158	5.88247e-38		0.00056995	0.0262156	-0.0508126	0.0519525	0.982655	1220.33	140	1.05401e-171
Clinical LDL cholesterol	3	-0.0505034	0.0104594	-0.0710038	-0.030003	1.37547e-06	436.16	158	6.88106e-28		0.0354029	0.0335648	-0.0303841	0.10119	0.291534	2082.55	140	0
LDL cholesterol	3	-0.0467991	0.010574	-0.0675241	-0.0260741	9.60533e-06	444.471	158	4.65458e-29		0.0286999	0.0321371	-0.0342889	0.0916887	0.371833	1903.57	140	9.18066e-307
HDL cholesterol	3	-0.052371	0.0116057	-0.0751183	-0.0296238	6.40653e-06	617.35	158	1.57442e-55		-0.0635943	0.0267004	-0.115927	-0.0112614	0.0172298	1514.43	140	4.16521e-229
Total triglycerides	3	0.0323216	0.0159124	0.00113325	0.06351	0.0422329	977.133	158	3.76459e-118		-0.0492245	0.0288859	-0.105841	0.00739193	0.0883625	1493.22	140	6.37538e-225
Triglycerides in VLDL	3	0.0342338	0.0158313	0.00320447	0.0652631	0.0305863	972.562	158	2.56877e-117		-0.0550507	0.0287602	-0.111421	0.00131932	0.0556039	1488.51	140	5.39964e-224
Triglycerides in LDL	3	0.00957512	0.0139964	-0.0178577	0.037008	0.493903	752.653	158	3.19172e-78		0.00314426	0.0248471	-0.045556	0.0518445	0.899301	1099.81	140	1.21137e-148
Triglycerides in HDL	3	0.0288781	0.0145756	0.000309975	0.0574463	0.0475614	819.931	158	6.10764e-90		-0.0411139	0.0305253	-0.100943	0.0187156	0.178018	1667.41	140	1.90516e-259
Total phospholipids in lipoprotein particles	3	-0.0412759	0.00891539	-0.0587501	-0.0238017	3.66132e-06	354.7	158	3.81126e-17		-0.0373291	0.0188816	-0.0743369	-0.000321182	0.0480405	737.516	140	6.48443e-82
Phospholipids in VLDL	3	0.00756647	0.0138021	-0.0194856	0.0346185	0.583546	722.884	158	4.03537e-73		-0.0173582	0.0271317	-0.0705363	0.03582	0.52232	1295.22	140	3.49074e-186
Phospholipids in LDL	3	-0.0460372	0.0108308	-0.0672656	-0.0248088	2.13216e-05	461.894	158	1.50829e-31		0.0375149	0.0339588	-0.0290443	0.104074	0.269281	2105.29	140	0
Phospholipids in HDL	3	-0.0358068	0.0103625	-0.0561172	-0.0154964	0.000549404	490.134	158	1.10692e-35		-0.0767897	0.0229659	-0.121803	-0.0317765	0.000826885	1115.83	140	1.09199e-151
Total esterified cholesterol	3	-0.0557289	0.00961751	-0.0745792	-0.0368786	6.85152e-09	399.104	158	7.9264e-23		0.000546697	0.0272325	-0.052829	0.0539224	0.983983	1483.54	140	5.14146e-223
Cholesteryl esters in VLDL	3	-0.0215208	0.0104959	-0.0420927	-0.000948894	0.0403248	426.415	158	1.56201e-26		0.0107184	0.0262476	-0.040727	0.0621637	0.683013	1236.37	140	8.53792e-175
Cholesteryl esters in LDL	3	-0.042607	0.0105948	-0.0633727	-0.0218413	5.78244e-05	443.968	158	5.48405e-29		0.0239709	0.0308559	-0.0365066	0.0844484	0.437238	1745.94	140	4.0328e-275
Cholesteryl esters in HDL	3	-0.0521134	0.0120282	-0.0756886	-0.0285382	1.47345e-05	654.899	158	1.08503e-61		-0.0654514	0.0273347	-0.119027	-0.0118754	0.0166455	1567.6	140	1.27871e-239
Total free cholesterol	3	-0.0489212	0.00929336	-0.0671362	-0.0307062	1.40873e-07	363.789	158	2.85945e-18		0.00107152	0.0264619	-0.0507938	0.0529369	0.9677	1367.49	140	2.98008e-200
Free cholesterol in VLDL	3	-0.000576877	0.0129178	-0.0258958	0.0247421	0.96438	633.403	158	3.77734e-58		-0.013234	0.0265107	-0.0651949	0.038727	0.617643	1236.91	140	6.71242e-175
Free cholesterol in LDL	3	-0.0562536	0.0110532	-0.077918	-0.0345893	3.59321e-07	491.078	158	8.01668e-36		0.0403265	0.0353583	-0.0289759	0.109629	0.254075	2330.06	140	0
Free cholesterol in HDL	3	-0.0513748	0.0100624	-0.071097	-0.0316526	3.29668e-07	477.896	158	7.08362e-34		-0.054819	0.0243017	-0.10245	-0.00718766	0.0240852	1291.94	140	1.50773e-185
Total lipids in lipoprotein particles	3	-0.034576	0.00996451	-0.0541065	-0.0150456	0.000520619	411.779	158	1.57593e-24		-0.026086	0.0223652	-0.0699218	0.0177498	0.243467	961.732	140	1.13756e-122
Total lipids in VLDL	3	0.0159666	0.0146256	-0.0126995	0.0446328	0.274968	813.615	158	7.8743e-89		-0.0327337	0.0273993	-0.0864364	0.0209689	0.232208	1324.03	140	8.79179e-192
Total lipids in LDL	3	-0.0445356	0.0106847	-0.0654776	-0.0235936	3.07066e-05	452.496	158	3.36893e-30		0.0300547	0.0320175	-0.0326996	0.092809	0.347887	1883.86	140	8.56281e-303
Total lipids in HDL	3	-0.0421609	0.0104518	-0.0626464	-0.0216754	5.48711e-05	503.768	158	1.0178e-37		-0.0736204	0.0236405	-0.119956	-0.0272849	0.00184472	1194.52	140	9.75121e-167
Total concentration of lipoprotein particles	3	-0.0432677	0.0102382	-0.0633346	-0.0232008	2.37777e-05	464.579	158	6.17277e-32		-0.0588057	0.0193055	-0.0966445	-0.0209669	0.00231862	765.632	140	6.67118e-87
Concentration of VLDL particles	3	-0.00381115	0.0126798	-0.0286635	0.0210412	0.763743	615.215	158	3.4984e-55		0.00331268	0.026362	-0.0483568	0.0549822	0.9	1232.95	140	3.89459e-174
Concentration of LDL particles	3	-0.0374056	0.0105572	-0.0580977	-0.0167136	0.000395382	434.748	158	1.0845e-27		0.0294122	0.0312061	-0.0317518	0.0905762	0.345929	1761.24	140	3.50128e-278
Concentration of HDL particles	3	-0.0397178	0.0107146	-0.0607184	-0.0187173	0.000209814	503.246	158	1.21918e-37		-0.0676449	0.0207166	-0.108249	-0.0270404	0.00109366	871.975	140	4.14912e-106
Average diameter for VLDL particles	3	0.0428818	0.0151972	0.0130951	0.0726684	0.0047773	937.95	158	5.02617e-111		-0.0724366	0.0284044	-0.128109	-0.016764	0.0107663	1519.61	140	3.96471e-230
Average diameter for LDL particles	3	-0.0406024	0.00975436	-0.059721	-0.0214839	3.14796e-05	373.011	158	1.96829e-19		0.0537259	0.0214235	0.0117359	0.0957159	0.0121484	834.093	140	3.28659e-99
Average diameter for HDL particles	3	-0.0440084	0.0115758	-0.066697	-0.0213197	0.000143679	597.128	158	2.91805e-52		-0.0529555	0.0254336	-0.102805	-0.00310566	0.0373325	1336.21	140	3.74514e-194
Phosphoglycerides	3	-0.0318194	0.00925869	-0.0499664	-0.0136724	0.000588833	385.419	158	4.99514e-21		-0.0452161	0.0167557	-0.0780573	-0.0123748	0.0069644	585.143	140	9.78959e-56
Ratio of triglycerides to phosphoglycerides	3	0.0499349	0.0156647	0.0192322	0.0806376	0.00143387	1011.56	158	1.86026e-124		-0.0285564	0.0298075	-0.0869791	0.0298664	0.33805	1698.54	140	1.18572e-265
Total cholines	3	-0.0389682	0.00881625	-0.0562481	-0.0216884	9.86791e-06	354.395	158	4.15395e-17		-0.0416256	0.0174379	-0.0758038	-0.00744739	0.0169827	642.695	140	1.96318e-65
Phosphatidylcholines	3	-0.0356462	0.00877553	-0.0528462	-0.0184461	4.86553e-05	350.513	158	1.23581e-16		-0.0417741	0.0168041	-0.07471	-0.00883813	0.0129205	595.768	140	1.66145e-57
Sphingomyelins	3	-0.0582257	0.00950496	-0.0768554	-0.039596	9.02136e-10	413.398	158	9.5056e-25		-0.00155131	0.0263508	-0.053199	0.0500963	0.953054	1472.97	140	6.20121e-221
Apolipoprotein B	3	-0.0369789	0.010418	-0.0573982	-0.0165596	0.000385933	425.602	158	2.02352e-26		0.0299413	0.0309112	-0.0306448	0.0905273	0.332734	1737.23	140	2.22314e-273
Apolipoprotein A1	3	-0.0386769	0.0105306	-0.0593169	-0.018037	0.000239896	500.908	158	2.73466e-37		-0.0768571	0.0225003	-0.120958	-0.0327564	0.000635901	1059.88	140	4.4531e-141
Ratio of apolipoprotein B to apolipoprotein A1	3	-0.0112716	0.0120423	-0.0348744	0.0123312	0.349272	545.082	158	4.923e-44		0.0702031	0.0348901	0.00181847	0.138588	0.0442073	2121.44	140	0
Total fatty acids	3	-0.00869396	0.01289	-0.0339583	0.0165704	0.50001	663.38	158	4.24441e-63		-0.0453082	0.0228873	-0.0901672	-0.000449161	0.0477457	969.736	140	3.67853e-124
Degree of unsaturation	3	-0.02256	0.00977606	-0.0417211	-0.00339888	0.0210173	392.193	158	6.50053e-22		0.0534482	0.0167971	0.0205258	0.0863707	0.0014627	536.648	140	8.72854e-48
Omega-3 fatty acids	3	0.000514295	0.0118974	-0.0228045	0.0238331	0.96552	574.826	158	1.05757e-48		0.00886477	0.0182967	-0.0269967	0.0447263	0.62803	630.173	140	2.65974e-63
Omega-6 fatty acids	3	-0.0309738	0.00973841	-0.0500611	-0.0118865	0.0014698	399.22	158	7.64941e-23		-0.0346664	0.0212214	-0.0762604	0.00692754	0.102352	878.972	140	2.17566e-107
Polyunsaturated fatty acids	3	-0.0258978	0.0106917	-0.0468535	-0.00494207	0.0154254	488.106	158	2.2124e-35		-0.0276198	0.0216206	-0.0699961	0.0147564	0.201433	925.471	140	6.04056e-116
Monounsaturated fatty acids	3	0.0108208	0.0145124	-0.0176235	0.0392652	0.455893	809.101	158	4.88197e-88		-0.0463118	0.0251284	-0.0955635	0.00293982	0.0653278	1124.81	140	2.12426e-153
Saturated fatty acids	3	-0.0078075	0.0125642	-0.0324333	0.0168182	0.534329	624.201	158	1.20708e-56		-0.0526805	0.0209323	-0.0937077	-0.0116533	0.0118455	803.272	140	1.21455e-93
Linoleic acid	3	-0.0310136	0.00920878	-0.0490628	-0.0129644	0.000757627	347.495	158	2.86646e-16		-0.0470193	0.0205069	-0.0872128	-0.00682584	0.0218563	798.971	140	7.20971e-93
Docosahexaenoic acid	3	-0.0175602	0.00888784	-0.0349803	-0.000140014	0.0481827	328.027	158	5.65462e-14		0.0178118	0.0141012	-0.00982662	0.0454502	0.20654	382.725	140	1.99271e-24
Ratio of omega-3 fatty acids to total fatty acids	3	0.00511235	0.0091783	-0.0128771	0.0231018	0.577525	331.285	158	2.37702e-14		0.0380264	0.0127955	0.0129472	0.0631057	0.00296006	298.398	140	1.68027e-13
Ratio of omega-6 fatty acids to total fatty acids	3	-0.0318967	0.0150432	-0.0613813	-0.00241214	0.0339767	873.53	158	1.93099e-99		0.0359778	0.0243032	-0.0116565	0.083612	0.138774	1057.14	140	1.46854e-140
Ratio of polyunsaturated fatty acids to total fatty acids	3	-0.0292814	0.0131023	-0.054962	-0.00360087	0.0254287	671.876	158	1.63082e-64		0.0497068	0.0210634	0.00842261	0.090991	0.0182813	805.015	140	5.89819e-94
Ratio of monounsaturated fatty acids to total fatty acids	3	0.0420114	0.0143085	0.0139668	0.070056	0.00332345	805.179	158	2.37713e-87		-0.0285956	0.0257604	-0.0790859	0.0218947	0.266973	1210.04	140	1.01198e-169
Ratio of saturated fatty acids to total fatty acids	3	-0.000899515	0.00962859	-0.0197716	0.0179725	0.925569	355.265	158	3.24926e-17		-0.051059	0.0130923	-0.0767199	-0.025398	9.62271e-05	304.49	140	3.1703e-14
Ratio of linoleic acid to total fatty acids	3	-0.0397008	0.012496	-0.0641929	-0.0152087	0.00148763	601.099	158	6.70336e-53		-0.0134255	0.0187797	-0.0502336	0.0233826	0.474672	629.392	140	3.60946e-63
Ratio of docosahexaenoic acid to total fatty acids	3	-0.0132283	0.00812203	-0.0291474	0.00269093	0.103379	258.32	158	8.14688e-07		0.0461835	0.0133751	0.0199682	0.0723987	0.000554527	324.7	140	1.04048e-16
Ratio of polyunsaturated fatty acids to monounsaturated fatty acids	3	-0.0377634	0.0141073	-0.0654137	-0.0101131	0.00743137	781.559	158	3.15954e-83		0.0387121	0.0242534	-0.00882464	0.0862487	0.110456	1071.02	140	3.48074e-143
Ratio of omega-6 fatty acids to omega-3 fatty acids	3	-0.0142952	0.0109601	-0.035777	0.00718665	0.192135	466.612	158	3.13384e-32		-0.0267214	0.0160994	-0.0582762	0.0048335	0.0969604	466.642	140	9.47602e-37
Alanine	3	0.0504705	0.00991799	0.0310313	0.0699098	3.60366e-07	377.274	158	5.62167e-20		0.0249956	0.0104968	0.0044218	0.0455694	0.017254	195.893	140	0.00128151
Glutamine	3	0.0238452	0.0112181	0.00185782	0.0458326	0.0335358	470.301	158	9.12334e-33		-0.0119841	0.0111898	-0.0339161	0.00994777	0.284173	216.928	140	3.29876e-05
Glycine	3	-0.0200961	0.00767036	-0.03513	-0.00506218	0.00879384	247.189	158	7.31371e-06		-0.00592368	0.0120641	-0.0295694	0.017722	0.623415	283.505	140	8.79589e-12
Histidine	3	0.031982	0.00739372	0.0174903	0.0464737	1.52142e-05	206.366	158	0.00585403		-0.0173875	0.0101367	-0.0372554	0.00248036	0.0862888	179.802	140	0.0130906
Total concentration of branched-chain amino acids (leucine + isoleucine + valine)	3	0.0511586	0.00919437	0.0331377	0.0691796	2.63469e-08	334.63	158	9.68979e-15		0.00955736	0.0103545	-0.0107374	0.0298521	0.355999	196.734	140	0.00112144
Isoleucine	3	0.0440822	0.00812836	0.0281506	0.0600137	5.85241e-08	256.273	158	1.23273e-06		0.00877285	0.00971703	-0.0102725	0.0278182	0.366615	169.775	140	0.0439947
Leucine	3	0.0453719	0.00850355	0.0287049	0.0620388	9.52088e-08	291.075	158	6.00268e-10		0.011492	0.0102521	-0.00860215	0.0315861	0.262314	196.127	140	0.00123492
Valine	3	0.0531683	0.00966987	0.0342153	0.0721212	3.83383e-08	366.46	158	1.32384e-18		0.0075386	0.0105724	-0.0131832	0.0282604	0.475816	203.068	140	0.000396095
Phenylalanine	3	0.0344293	0.00650664	0.0216763	0.0471823	1.21373e-07	161.068	158	0.417245		0.00878161	0.00964595	-0.0101245	0.0276877	0.362615	164.093	140	0.0801663
Tyrosine	3	0.038095	0.00864304	0.0211546	0.0550353	1.04527e-05	285.636	158	2.13565e-09		0.0162681	0.0124633	-0.00816006	0.0406962	0.191799	275.376	140	7.07002e-11
Glucose	3	0.0948873	0.0109273	0.0734698	0.116305	3.83746e-18	448.503	158	1.24807e-29		-0.00689329	0.0103142	-0.0271091	0.0133225	0.503922	185.232	140	0.00628324
Lactate	3	0.000207018	0.00774798	-0.014979	0.0153931	0.978684	225.312	158	0.00035095		-0.00796115	0.0111351	-0.029786	0.0138637	0.474634	215.748	140	4.11997e-05
Pyruvate	3	-0.0127477	0.00727532	-0.0270073	0.00151193	0.0797422	198.206	158	0.0165474		0.012721	0.00996145	-0.00680345	0.0322454	0.201594	172.242	140	0.0332373
Citrate	3	0.0122735	0.00957319	-0.00649	0.0310369	0.19982	353.053	158	6.06183e-17		-0.0195331	0.0120229	-0.0430979	0.00403175	0.104235	258.167	140	4.79658e-09
3-Hydroxybutyrate	3	-0.0132618	0.0079727	-0.0288883	0.00236468	0.0962319	245.4	158	1.0268e-05		-0.0054447	0.0128105	-0.0305533	0.0196639	0.670824	293.658	140	6.03492e-13
Acetate	3	0.00479283	0.00759984	-0.0101029	0.0196885	0.52827	216.04	158	0.00148806		-0.00438235	0.0102344	-0.0244418	0.0156771	0.668507	181.622	140	0.0102965
Acetoacetate	3	-0.011998	0.00658744	-0.0249094	0.000913388	0.0685546	166.01	158	0.315406		-0.00820514	0.0109125	-0.0295936	0.0131833	0.452108	211.18	140	9.56232e-05
Acetone	3	-0.0105582	0.00758508	-0.0254249	0.00430859	0.163933	219.527	158	0.000877022		-0.00139493	0.00985388	-0.0207085	0.0179187	0.887426	171.746	140	0.0351967
Creatinine	3	-8.62364e-05	0.00786576	-0.0155031	0.0153307	0.991253	297.045	158	1.44643e-10		-0.0101469	0.0125283	-0.0347023	0.0144084	0.417984	349.51	140	6.52761e-20
Albumin	3	0.0073744	0.00892245	-0.0101136	0.0248624	0.408521	298.486	158	1.02139e-10		-0.0302389	0.0179548	-0.0654304	0.00495252	0.0921493	560.299	140	1.23389e-51
Glycoprotein acetyls	3	0.0128714	0.012663	-0.011948	0.0376908	0.309409	610.681	158	1.90113e-54		-0.015963	0.0224583	-0.0599813	0.0280552	0.477217	890.599	140	1.60493e-109
Concentration of chylomicrons and extremely large VLDL particles	3	0.0388899	0.0152281	0.00904277	0.068737	0.0106548	901.02	158	2.30799e-104		-0.0833931	0.0313509	-0.144841	-0.0219453	0.00781427	1771.23	140	3.507e-280
Total lipids in chylomicrons and extremely large VLDL	3	0.0378022	0.0149008	0.00859662	0.0670078	0.0111831	861.389	158	2.81532e-97		-0.0927245	0.0311288	-0.153737	-0.0317121	0.00289437	1743.54	140	1.21619e-274
Phospholipids in chylomicrons and extremely large VLDL	3	0.0426667	0.0152823	0.0127133	0.07262	0.00524	908.963	158	8.6082e-106		-0.0827853	0.0322678	-0.14603	-0.0195404	0.0103006	1879.5	140	6.43966e-302
Cholesterol in chylomicrons and extremely large VLDL	3	0.0360367	0.0152102	0.00622478	0.0658487	0.0178242	891.677	158	1.09631e-102		-0.0785667	0.0317368	-0.140771	-0.0163625	0.0133024	1800.48	140	4.82393e-286
Cholesteryl esters in chylomicrons and extremely large VLDL	3	0.0326869	0.0150574	0.00317444	0.0621993	0.0299446	871.515	158	4.42009e-99		-0.0721673	0.031078	-0.13308	-0.0112544	0.0202257	1721.77	140	2.73146e-270
Free cholesterol in chylomicrons and extremely large VLDL	3	0.0397616	0.015202	0.00996563	0.0695577	0.00890852	893.609	158	4.93819e-103		-0.0847774	0.0323293	-0.148143	-0.0214119	0.00873367	1874.49	140	6.5718e-301
Triglycerides in chylomicrons and extremely large VLDL	3	0.037614	0.0144523	0.00928752	0.0659404	0.00925105	811.691	158	1.71432e-88		-0.0999393	0.0306264	-0.159967	-0.0399115	0.00110172	1690.58	140	4.58781e-264
Concentration of very large VLDL particles	3	0.0337682	0.0156498	0.00309449	0.0644419	0.0309486	948.223	158	6.89587e-113		-0.0411452	0.0288018	-0.0975967	0.0153063	0.153129	1489.34	140	3.70297e-224
Total lipids in very large VLDL	3	0.0328436	0.0155499	0.00236583	0.0633215	0.0346741	935.774	158	1.24507e-110		-0.0478435	0.0286144	-0.103928	0.00824062	0.0945221	1469.43	140	3.07812e-220
Phospholipids in very large VLDL	3	0.0306158	0.0152919	0.000643648	0.060588	0.045275	899.976	158	3.55407e-104		-0.0433156	0.0289345	-0.100027	0.0133961	0.134388	1494.17	140	4.14286e-225
Cholesterol in very large VLDL	3	0.0182762	0.01449	-0.0101242	0.0466766	0.207201	795.85	158	1.01938e-85		-0.0259513	0.0282635	-0.0813478	0.0294452	0.35852	1403.99	140	2.16429e-207
Cholesteryl esters in very large VLDL	3	0.0093999	0.0136246	-0.0173044	0.0361042	0.490245	698.857	158	4.81129e-69		-0.0117028	0.0278167	-0.0662235	0.0428179	0.673965	1350.65	140	5.7474e-197
Free cholesterol in very large VLDL	3	0.0269529	0.0151149	-0.00267236	0.0565782	0.0745542	875.402	158	8.94631e-100		-0.0412489	0.028864	-0.0978225	0.0153246	0.152982	1480.34	140	2.19248e-222
Triglycerides in very large VLDL	3	0.0386038	0.0157422	0.00774914	0.0694585	0.0141965	969.752	158	8.35999e-117		-0.0563796	0.0286256	-0.112486	-0.000273455	0.0488896	1487.05	140	1.04532e-223
Concentration of large VLDL particles	3	0.0285955	0.015486	-0.00175707	0.058948	0.0648141	922.966	158	2.5754e-108		-0.0334238	0.0280776	-0.0884559	0.0216084	0.233887	1406.92	140	5.77138e-208
Total lipids in large VLDL	3	0.0273256	0.0153216	-0.00270473	0.057356	0.0745099	903.666	158	7.7211e-105		-0.0348844	0.0274195	-0.0886266	0.0188579	0.203286	1342.02	140	2.76185e-195
Phospholipids in large VLDL	3	0.0305903	0.0155191	0.000172837	0.0610078	0.0487082	927.289	158	4.26467e-109		-0.0262318	0.0285538	-0.0821971	0.0297336	0.358263	1455.62	140	1.60427e-217
Cholesterol in large VLDL	3	0.0179837	0.0145405	-0.0105156	0.0464831	0.21616	801.679	158	9.75004e-87		-0.0135992	0.0278064	-0.0680998	0.0409013	0.624793	1359.38	140	1.13876e-198
Cholesteryl esters in large VLDL	3	0.00886327	0.0135455	-0.0176859	0.0354124	0.512897	692.842	158	4.97419e-68		-0.00375362	0.0272232	-0.0571112	0.0496039	0.890333	1297.53	140	1.24218e-186
Free cholesterol in large VLDL	3	0.0262614	0.0152715	-0.00367072	0.0561935	0.0854987	893.021	158	6.29449e-103		-0.0227553	0.0281762	-0.0779806	0.03247	0.419317	1409.59	140	1.73356e-208
Triglycerides in large VLDL	3	0.0301576	0.0152785	0.000211757	0.0601035	0.0483977	906.406	158	2.48342e-105		-0.0498098	0.0267217	-0.102184	0.0025647	0.0623186	1285.71	140	2.43866e-184
Concentration of medium VLDL particles	3	-0.0146241	0.0116094	-0.0373786	0.0081303	0.207785	514.201	158	2.70851e-39		-0.000718087	0.0264062	-0.0524743	0.0510381	0.978305	1233.42	140	3.16365e-174
Total lipids in medium VLDL	3	-0.00478861	0.0127495	-0.0297776	0.0202003	0.70722	618.153	158	1.16567e-55		-0.00864647	0.0260789	-0.0597611	0.0424681	0.740229	1199.18	140	1.23952e-167
Phospholipids in medium VLDL	3	-0.0173326	0.011368	-0.0396138	0.00494856	0.127336	495.758	158	1.61114e-36		0.0034539	0.0266009	-0.0486839	0.0555917	0.896692	1258.59	140	4.35754e-179
Cholesterol in medium VLDL	3	-0.0402975	0.00942714	-0.0587747	-0.0218203	1.91455e-05	351.009	158	1.07558e-16		0.024265	0.0285379	-0.0316693	0.0801994	0.395173	1491.4	140	1.45629e-224
Cholesteryl esters in medium VLDL	3	-0.0491066	0.00962323	-0.0679681	-0.0302451	3.34444e-07	371.205	158	3.33692e-19		0.0330947	0.0299678	-0.0256422	0.0918317	0.269445	1669.11	140	8.74938e-260
Free cholesterol in medium VLDL	3	-0.0253033	0.0104233	-0.0457329	-0.00487371	0.0151999	420.42	158	1.04563e-25		0.0106282	0.0267443	-0.0417907	0.0630471	0.691072	1283.28	140	7.2048e-184
Triglycerides in medium VLDL	3	0.0243414	0.0154038	-0.00584997	0.0545328	0.114055	910.418	158	4.71023e-106		-0.0324985	0.0267323	-0.0848939	0.0198969	0.224099	1271.43	140	1.42501e-181
Concentration of small VLDL particles	3	0.00978389	0.0142425	-0.0181315	0.0376993	0.492115	770.461	158	2.67077e-81		0.00693837	0.027433	-0.0468302	0.060707	0.800329	1325.33	140	4.91614e-192
Total lipids in small VLDL	3	0.00627499	0.0138987	-0.0209665	0.0335165	0.651644	734.287	158	4.55059e-75		0.00527279	0.0268166	-0.0472877	0.0578333	0.844121	1267.43	140	8.49428e-181
Phospholipids in small VLDL	3	-0.0129666	0.0118174	-0.0361288	0.0101955	0.272533	534.752	158	1.95227e-42		0.0187282	0.0266631	-0.0335315	0.0709879	0.482429	1262.15	140	8.89736e-180
Cholesterol in small VLDL	3	-0.0169644	0.0110568	-0.0386357	0.00470692	0.124957	467.715	158	2.16763e-32		0.031171	0.0272778	-0.0222935	0.0846355	0.253154	1319.82	140	5.79879e-191
Cholesteryl esters in small VLDL	3	-0.0108834	0.0115124	-0.0334478	0.0116809	0.344472	503.899	158	9.72687e-38		0.0334395	0.0275225	-0.0205047	0.0873836	0.224372	1335.24	140	5.79512e-194
Free cholesterol in small VLDL	3	-0.0269159	0.0103469	-0.0471958	-0.00663597	0.00928577	414.801	158	6.12552e-25		0.026985	0.0275088	-0.0269323	0.0809023	0.326614	1359.39	140	1.13396e-198
Triglycerides in small VLDL	3	0.0363884	0.0165574	0.00393584	0.0688409	0.0279699	1057.14	158	7.27177e-133		-0.0276635	0.029819	-0.0861087	0.0307817	0.353556	1589.95	140	4.75768e-244
Concentration of very small VLDL particles	3	-0.0264709	0.00946233	-0.0450171	-0.00792472	0.00514995	364.317	158	2.45652e-18		0.032722	0.0244867	-0.0152718	0.0807159	0.181444	1131.11	140	1.33968e-154
Total lipids in very small VLDL	3	-0.0245574	0.00950818	-0.0431935	-0.00592141	0.00980105	371.824	158	2.78491e-19		0.0266222	0.0231061	-0.0186658	0.0719101	0.249251	1018.03	140	3.40483e-133
Phospholipids in very small VLDL	3	-0.0188522	0.010023	-0.0384973	0.000792816	0.0599855	407.67	158	5.65924e-24		0.0293077	0.023422	-0.0165993	0.0752147	0.210828	1032.11	140	7.66004e-136
Cholesterol in very small VLDL	3	-0.0418427	0.00853858	-0.0585783	-0.0251071	9.56278e-07	308.806	158	8.03286e-12		0.0331389	0.0252559	-0.0163627	0.0826405	0.189478	1252.6	140	6.25827e-178
Cholesteryl esters in very small VLDL	3	-0.045974	0.00870451	-0.0630348	-0.0289131	1.28043e-07	323.724	158	1.75572e-13		0.0336718	0.0260926	-0.0174697	0.0848133	0.196886	1348.65	140	1.41256e-196
Free cholesterol in very small VLDL	3	-0.029799	0.00896548	-0.0473713	-0.0122266	0.000888175	331.314	158	2.35877e-14		0.0310971	0.0237897	-0.0155307	0.077725	0.191156	1081.52	140	3.58252e-145
Triglycerides in very small VLDL	3	0.0262507	0.0151807	-0.00350343	0.0560047	0.0837701	885.896	158	1.18981e-101		-0.00162744	0.0282687	-0.0570341	0.0537792	0.954091	1424.45	140	2.12224e-211
Concentration of IDL particles	3	-0.0477754	0.0100996	-0.0675706	-0.0279803	2.24039e-06	412.15	158	1.40358e-24		0.0409832	0.0329587	-0.0236158	0.105582	0.213693	2035.05	140	0
Total lipids in IDL	3	-0.0556764	0.00983035	-0.0749439	-0.0364089	1.48122e-08	412.686	158	1.1874e-24		0.0312526	0.0309346	-0.0293792	0.0918844	0.312362	1894.77	140	5.43321e-305
Phospholipids in IDL	3	-0.0527408	0.0094741	-0.07131	-0.0341715	2.59406e-08	385.087	158	5.51731e-21		0.033933	0.0294143	-0.023719	0.091585	0.248654	1721.06	140	3.78757e-270
Cholesterol in IDL	3	-0.0594917	0.0103992	-0.0798742	-0.0391092	1.06041e-08	459.891	158	2.93196e-31		0.0305008	0.0327158	-0.0336221	0.0946238	0.351183	2110.4	140	0
Cholesteryl esters in IDL	3	-0.0594781	0.0104366	-0.0799338	-0.0390224	1.2051e-08	462.926	158	1.07051e-31		0.0299941	0.0330141	-0.0347135	0.0947017	0.363602	2147.77	140	0
Free cholesterol in IDL	3	-0.0584896	0.0101921	-0.0784662	-0.0385131	9.54014e-09	440.475	158	1.70518e-28		0.0310902	0.0314193	-0.0304916	0.0926721	0.322406	1940.81	140	2.86074485159443e-314
Triglycerides in IDL	3	0.00974469	0.0132267	-0.0161797	0.0356691	0.461279	683.179	158	2.09376e-66		0.0124583	0.0240366	-0.0346534	0.05957	0.604245	1046.11	140	1.7731e-138
Concentration of large LDL particles	3	-0.0411547	0.0107255	-0.0621766	-0.0201327	0.000124504	452.975	158	2.87734e-30		0.0370403	0.0318569	-0.0253992	0.0994798	0.244948	1852.91	140	1.43581e-296
Total lipids in large LDL	3	-0.0495047	0.0104528	-0.0699922	-0.0290173	2.17933e-06	442.422	158	9.06448e-29		0.0318839	0.0318724	-0.030586	0.0943538	0.317136	1907.18	140	1.72603e-307
Phospholipids in large LDL	3	-0.0500151	0.0102809	-0.0701657	-0.0298644	1.14552e-06	424.876	158	2.54883e-26		0.03381	0.0324462	-0.0297846	0.0974046	0.297397	1962.03	140	1.49272547643662e-318
Cholesterol in large LDL	3	-0.0517	0.0105355	-0.0723497	-0.0310504	9.23812e-07	450.316	158	6.89031e-30		0.0312617	0.0323848	-0.0322125	0.0947359	0.334384	1972.8	140	1.00147106412021e-320
Cholesteryl esters in large LDL	3	-0.0486137	0.0105249	-0.0692425	-0.0279848	3.85756e-06	447.073	158	1.99212e-29		0.0294228	0.0316633	-0.0326372	0.0914828	0.352764	1876.04	140	3.19643e-301
Free cholesterol in large LDL	3	-0.0587264	0.0109164	-0.0801225	-0.0373303	7.46274e-08	488.854	158	1.71441e-35		0.0354764	0.0340427	-0.0312472	0.1022	0.297358	2204.34	140	0
Triglycerides in large LDL	3	0.00451906	0.0131931	-0.0213394	0.0303775	0.731951	673.985	158	7.24767e-65		0.0176716	0.0234525	-0.0282953	0.0636385	0.451145	987.46	140	1.81356e-127
Concentration of medium LDL particles	3	-0.0296259	0.00992219	-0.0490734	-0.0101784	0.00282817	377.196	158	5.75419e-20		0.0130345	0.0280925	-0.0420268	0.0680957	0.642659	1401.82	140	5.76732e-207
Total lipids in medium LDL	3	-0.0334161	0.011086	-0.0551447	-0.0116875	0.00257614	472.247	158	4.74871e-33		0.0243933	0.0307285	-0.0358345	0.0846211	0.427292	1682.18	140	2.17595e-262
Phospholipids in medium LDL	3	-0.0354974	0.011541	-0.0581178	-0.012877	0.00209968	510.05	158	1.15083e-38		0.0362343	0.0330591	-0.0285616	0.10103	0.273059	1940.37	140	3.50918212220489e-314
Cholesterol in medium LDL	3	-0.0352447	0.010687	-0.0561911	-0.0142982	0.00097406	439.662	158	2.21904e-28		0.0220063	0.0304466	-0.037669	0.0816817	0.469813	1654.48	140	7.16562e-257
Cholesteryl esters in medium LDL	3	-0.029112	0.0108571	-0.0503919	-0.00783212	0.00733183	451.578	158	4.55417e-30		0.0131848	0.0286361	-0.042942	0.0693116	0.645211	1456.48	140	1.08855e-217
Free cholesterol in medium LDL	3	-0.0494513	0.0110807	-0.0711695	-0.0277331	8.0886e-06	478.895	158	5.05322e-34		0.0435424	0.035363	-0.0257691	0.112854	0.218211	2261.52	140	0
Triglycerides in medium LDL	3	0.014273	0.0147639	-0.0146641	0.0432102	0.333666	832.408	158	3.86008e-92		-0.0081919	0.0262565	-0.0596545	0.0432707	0.755044	1220.77	140	8.69077e-172
Concentration of small LDL particles	3	-0.0290844	0.0107389	-0.0501326	-0.00803624	0.00676224	442.878	158	7.81795e-29		0.0204979	0.0304842	-0.0392512	0.0802469	0.501323	1654.64	140	6.67235e-257
Total lipids in small LDL	3	-0.0372386	0.0115741	-0.0599239	-0.0145532	0.00129361	515.091	158	1.98418e-39		0.0296799	0.0343542	-0.0376544	0.0970142	0.387623	2104.1	140	0
Phospholipids in small LDL	3	-0.0444538	0.0122618	-0.0684869	-0.0204207	0.000288517	579.639	158	1.82125e-49		0.0534076	0.0401471	-0.0252807	0.132096	0.18342	2881.32	140	0
Cholesterol in small LDL	3	-0.0385723	0.0110957	-0.0603198	-0.0168247	0.000508325	473.902	158	2.72225e-33		0.0262026	0.0330585	-0.0385921	0.0909973	0.428003	1950.46	140	3.23490094255957e-316
Cholesteryl esters in small LDL	3	-0.0318645	0.0111808	-0.0537789	-0.00995012	0.00437293	480.121	158	3.33728e-34		0.0122374	0.0300344	-0.0466301	0.0711049	0.683681	1606.28	140	2.73056e-247
Free cholesterol in small LDL	3	-0.0525714	0.011842	-0.0757817	-0.029361	9.02134e-06	541.777	158	1.60282e-43		0.0587366	0.0407871	-0.021206	0.138679	0.149845	2980.26	140	0
Triglycerides in small LDL	3	0.0242503	0.0155121	-0.00615343	0.054654	0.117979	923.111	158	2.42488e-108		-0.044451	0.0290984	-0.101484	0.0125818	0.126609	1506.36	140	1.63034e-227
Concentration of very large HDL particles	3	-0.0537311	0.0113509	-0.0759789	-0.0314833	2.2054e-06	575.126	158	9.48067e-49		-0.0264842	0.0263968	-0.0782219	0.0252535	0.31571	1442.04	140	7.48907e-215
Total lipids in very large HDL	3	-0.0507868	0.0121032	-0.074509	-0.0270646	2.71484e-05	646.006	158	3.20053e-60		-0.0210451	0.0263105	-0.0726137	0.0305235	0.423783	1415.35	140	1.29034e-209
Phospholipids in very large HDL	3	-0.0462085	0.0120108	-0.0697496	-0.0226674	0.00011945	633.115	158	4.21127e-58		-0.0231487	0.0247972	-0.0717513	0.0254538	0.350551	1251.13	140	1.20388e-177
Cholesterol in very large HDL	3	-0.0567903	0.0129104	-0.0820948	-0.0314859	1.08854e-05	730.633	158	1.91949e-74		-0.0151551	0.0292947	-0.0725727	0.0422625	0.604924	1744.16	140	9.15471e-275
Cholesteryl esters in very large HDL	3	-0.057677	0.0127866	-0.0827388	-0.0326152	6.46076e-06	724.029	158	2.57424e-73		-0.0199775	0.0293917	-0.0775853	0.0376303	0.496695	1773.65	140	1.14732e-280
Free cholesterol in very large HDL	3	-0.0520429	0.0131226	-0.0777632	-0.0263226	7.31212e-05	721.062	158	8.24809e-73		0.00265381	0.0285611	-0.0533259	0.0586335	0.92597	1583.83	140	7.77916e-243
Triglycerides in very large HDL	3	0.000222908	0.0113276	-0.0219792	0.022425	0.9843	512.574	158	4.77745e-39		-0.0475806	0.0245063	-0.095613	0.000451736	0.0521896	1112.31	140	5.09405e-151
Concentration of large HDL particles	3	-0.0528754	0.0115802	-0.0755726	-0.0301781	4.97121e-06	619.328	158	7.50909e-56		-0.0533637	0.0267613	-0.105816	-0.00091167	0.0461448	1533.1	140	8.577e-233
Total lipids in large HDL	3	-0.0499404	0.0116013	-0.072679	-0.0272017	1.67208e-05	617.743	158	1.35916e-55		-0.0517589	0.0268153	-0.104317	0.000799163	0.0535824	1529.78	140	3.87424e-232
Phospholipids in large HDL	3	-0.0458414	0.0112732	-0.0679369	-0.0237459	4.7745e-05	581.227	158	1.01811e-49		-0.0532509	0.0264457	-0.105084	-0.00141738	0.044052	1482.6	140	7.8687e-223
Cholesterol in large HDL	3	-0.0548869	0.0125484	-0.0794818	-0.0302921	1.2198e-05	713.914	158	1.35599e-71		-0.0467258	0.0285279	-0.10264	0.00918888	0.101443	1710.4	140	5.08755e-268
Cholesteryl esters in large HDL	3	-0.055184	0.0127977	-0.0802675	-0.0301005	1.61767e-05	738.086	158	1.01703e-75		-0.0479901	0.0288651	-0.104566	0.00858543	0.0963992	1740.51	140	4.90394e-274
Free cholesterol in large HDL	3	-0.053107	0.0116586	-0.0759577	-0.0302562	5.23375e-06	625.575	158	7.20276e-57		-0.0419863	0.0271885	-0.0952757	0.011303	0.122523	1577.09	140	1.6842e-241
Triglycerides in large HDL	3	0.000247119	0.00972157	-0.0188072	0.0193014	0.97972	393.753	158	4.05077e-22		-0.0527956	0.023821	-0.0994847	-0.00610653	0.0266675	1095.97	140	6.4945e-148
Concentration of medium HDL particles	3	-0.0333889	0.011031	-0.0550097	-0.011768	0.00247149	538.445	158	5.25445e-43		-0.081055	0.0235731	-0.127258	-0.0348517	0.000585042	1139.68	140	3.10524e-156
Total lipids in medium HDL	3	-0.0280887	0.0110419	-0.0497308	-0.00644657	0.0109645	532.961	158	3.68413e-42		-0.0810849	0.0232982	-0.126749	-0.0354205	0.000500836	1099.78	140	1.22859e-148
Phospholipids in medium HDL	3	-0.0218639	0.0111238	-0.0436665	-6.1338e-05	0.0493548	534.891	158	1.8582e-42		-0.0833856	0.0229988	-0.128463	-0.038308	0.000288231	1059.84	140	4.53225e-141
Cholesterol in medium HDL	3	-0.0382174	0.0115891	-0.060932	-0.0155028	0.000974785	588.537	158	6.94812e-51		-0.0737558	0.0251901	-0.123128	-0.0243831	0.00341192	1288.76	140	6.24752e-185
Cholesteryl esters in medium HDL	3	-0.0376569	0.0118519	-0.0608867	-0.0144272	0.00148658	609.578	158	2.86772e-54		-0.0744905	0.025677	-0.124817	-0.0241637	0.00371898	1326.11	140	3.46243e-192
Free cholesterol in medium HDL	3	-0.0395007	0.010479	-0.0600395	-0.0189618	0.000163569	497.563	158	8.66167e-37		-0.0688864	0.0230871	-0.114137	-0.0236357	0.00284726	1119.36	140	2.3157e-152
Triglycerides in medium HDL	3	0.0315767	0.01476	0.00264702	0.0605063	0.0324083	838.186	158	3.67762e-93		-0.0441465	0.0312085	-0.105315	0.0170223	0.157196	1737.47	140	1.98704e-273
Concentration of small HDL particles	3	-0.0162405	0.0116008	-0.038978	0.00649706	0.161529	518.452	158	6.12197e-40		-0.0326355	0.0144999	-0.0610552	-0.00421566	0.0244022	375.467	140	2.02499e-23
Total lipids in small HDL	3	-0.00387121	0.0126164	-0.0285994	0.020857	0.758966	617.014	158	1.78549e-55		-0.049031	0.0163851	-0.0811457	-0.0169163	0.00276774	482.429	140	3.46556e-39
Phospholipids in small HDL	3	-0.00101263	0.0128485	-0.0261956	0.0241704	0.937181	646.534	158	2.61837e-60		-0.0599643	0.018177	-0.0955913	-0.0243374	0.000970603	599.865	140	3.42939e-58
Cholesterol in small HDL	3	-0.0205663	0.0113348	-0.0427824	0.00164984	0.0696094	497.446	158	9.01635e-37		-0.0313383	0.0151031	-0.0609404	-0.00173617	0.0379907	409.405	140	3.2361e-28
Cholesteryl esters in small HDL	3	-0.0180467	0.0113052	-0.0402049	0.00411144	0.110417	487.505	158	2.71632e-35		-0.029684	0.0149833	-0.0590513	-0.000316756	0.0475755	396.956	140	1.97085e-26
Free cholesterol in small HDL	3	-0.0249283	0.0107701	-0.0460376	-0.00381893	0.0206355	476.097	158	1.29963e-33		-0.0319648	0.0164006	-0.06411	0.000180407	0.0512954	511.755	140	8.51914e-44
Triglycerides in small HDL	3	0.0430414	0.0163986	0.0109002	0.0751827	0.00867253	1033.1	158	2.01345e-128		-0.0150096	0.0317011	-0.0771437	0.0471246	0.635877	1790.22	140	5.47877e-284
Phospholipids to total lipids ratio in chylomicrons and extremely large VLDL	3	0.0338819	0.011136	0.0120554	0.0557085	0.00234577	458.214	158	5.1103e-31		0.0646924	0.0275212	0.0107509	0.118634	0.0187411	1296.03	140	2.43057e-186
Cholesterol to total lipids ratio in chylomicrons and extremely large VLDL	3	-0.0258757	0.00991662	-0.0453123	-0.00643912	0.00907208	370.773	158	3.78448e-19		0.0975477	0.0235737	0.0513432	0.143752	3.50368e-05	970.251	140	2.94945e-124
Cholesteryl esters to total lipids ratio in chylomicrons and extremely large VLDL	3	-0.0278437	0.00914334	-0.0457646	-0.00992274	0.00232493	312.791	158	2.94111e-12		0.0913547	0.0228399	0.0465884	0.136121	6.34017e-05	903.759	140	6.11153e-112
Free cholesterol to total lipids ratio in chylomicrons and extremely large VLDL	3	-0.0185572	0.0105407	-0.0392169	0.00210254	0.0783179	420.388	158	1.05649e-25		0.085104	0.0221189	0.0417509	0.128457	0.000119297	857.215	140	2.0552e-103
Triglycerides to total lipids ratio in chylomicrons and extremely large VLDL	3	0.010423	0.00937458	-0.00795116	0.0287972	0.266208	327.445	158	6.596e-14		-0.10004	0.0229313	-0.144985	-0.0550945	1.28532e-05	907.269	140	1.37991e-112
Phospholipids to total lipids ratio in very large VLDL	3	-0.0115168	0.0092919	-0.0297289	0.00669533	0.215181	325.39	158	1.13396e-13		0.0167968	0.0235089	-0.0292807	0.0628743	0.474928	965.2	140	2.57397e-123
Cholesterol to total lipids ratio in very large VLDL	3	-0.0576997	0.0136474	-0.0844486	-0.0309508	2.35895e-05	749.16	158	1.27485e-77		0.079429	0.0289581	0.0226712	0.136187	0.00608999	1563.6	140	7.91034e-239
Cholesteryl esters to total lipids ratio in very large VLDL	3	-0.0577414	0.0137641	-0.0847191	-0.0307638	2.72789e-05	760.53	158	1.39684e-79		0.0838919	0.0302026	0.0246948	0.143089	0.00547555	1697.62	140	1.80926e-265
Free cholesterol to total lipids ratio in very large VLDL	3	-0.0502532	0.0123146	-0.0743897	-0.0261167	4.48811e-05	605.327	158	1.39516e-53		0.0508811	0.0224531	0.00687309	0.0948891	0.0234447	932.613	140	2.88451e-117
Triglycerides to total lipids ratio in very large VLDL	3	0.0546969	0.0124488	0.0302973	0.0790965	1.11404e-05	617.187	158	1.67357e-55		-0.0759487	0.0274176	-0.129687	-0.0222101	0.00560448	1387.63	140	3.45657e-204
Phospholipids to total lipids ratio in large VLDL	3	0.0366234	0.0130381	0.0110688	0.062178	0.00497018	653.21	158	2.06513e-61		0.015478	0.0318726	-0.0469923	0.0779483	0.627236	1809.91	140	6.18992e-288
Cholesterol to total lipids ratio in large VLDL	3	-0.0410926	0.0106664	-0.0619989	-0.0201864	0.00011691	453.397	158	2.50408e-30		0.091472	0.0266235	0.03929	0.143654	0.000590887	1309.66	140	5.48976e-189
Cholesteryl esters to total lipids ratio in large VLDL	3	-0.0498024	0.0119157	-0.0731571	-0.0264476	2.92081e-05	581.272	158	1.00156e-49		0.0823013	0.0266046	0.0301562	0.134446	0.00197815	1343.63	140	1.34136e-195
Free cholesterol to total lipids ratio in large VLDL	3	-0.00370873	0.00903019	-0.0214079	0.0139904	0.68129	311.012	158	4.61293e-12		0.0869759	0.0255918	0.036816	0.137136	0.000677361	1158.03	140	9.66107e-160
Triglycerides to total lipids ratio in large VLDL	3	0.0167925	0.0090491	-0.00094369	0.0345288	0.0634943	314.742	158	1.79038e-12		-0.0845629	0.0266448	-0.136787	-0.032339	0.00150506	1265.05	140	2.45252e-180
Phospholipids to total lipids ratio in medium VLDL	3	-0.0602958	0.0119152	-0.0836496	-0.0369419	4.18395e-07	589.187	158	5.4695e-51		0.0480244	0.0291354	-0.00908105	0.10513	0.0992878	1633.42	140	1.10862e-252
Cholesterol to total lipids ratio in medium VLDL	3	-0.0672016	0.0142578	-0.0951469	-0.0392564	2.43706e-06	847.603	158	7.90644e-95		0.0512624	0.0318894	-0.0112409	0.113766	0.107944	1966.36	140	1.99963188841328e-319
Cholesteryl esters to total lipids ratio in medium VLDL	3	-0.0677583	0.0147023	-0.0965748	-0.0389418	4.05214e-06	900.474	158	2.89331e-104		0.050267	0.0322855	-0.0130125	0.113547	0.119481	2013.75	140	0
Free cholesterol to total lipids ratio in medium VLDL	3	-0.063621	0.0128549	-0.0888166	-0.0384253	7.45391e-07	689.001	158	2.20349e-67		0.0512035	0.0302998	-0.00818424	0.110591	0.0910487	1775.07	140	5.97082e-281
Triglycerides to total lipids ratio in medium VLDL	3	0.0665547	0.0137981	0.0395104	0.093599	1.41084e-06	794.3	158	1.90135e-85		-0.0512906	0.0314313	-0.112896	0.0103146	0.102714	1911.32	140	2.51923e-308
Phospholipids to total lipids ratio in small VLDL	3	-0.0688396	0.0145161	-0.0972911	-0.0403881	2.11301e-06	859.106	158	7.17074e-97		0.0438712	0.0367348	-0.0281289	0.115871	0.232373	2551.38	140	0
Cholesterol to total lipids ratio in small VLDL	3	-0.0605321	0.0132774	-0.0865558	-0.0345084	5.13893e-06	702.565	158	1.13686e-69		0.070024	0.0344679	0.00246692	0.137581	0.042197	2195.41	140	0
Cholesteryl esters to total lipids ratio in small VLDL	3	-0.0473108	0.0117436	-0.0703282	-0.0242934	5.60971e-05	536.823	158	9.35567e-43		0.0837063	0.0328511	0.0193182	0.148094	0.0108326	1947.58	140	1.23097108322065e-315
Free cholesterol to total lipids ratio in small VLDL	3	-0.0697859	0.0144512	-0.0981103	-0.0414616	1.3717e-06	854.218	158	5.29895e-96		0.0419437	0.0359326	-0.0284842	0.112372	0.243094	2449.16	140	0
Triglycerides to total lipids ratio in small VLDL	3	0.0640019	0.0137653	0.0370219	0.0909818	3.32715e-06	761.243	158	1.05169e-79		-0.0632432	0.0351468	-0.132131	0.0056445	0.0719551	2301.27	140	0
Phospholipids to total lipids ratio in very small VLDL	3	0.0469937	0.0116428	0.0241739	0.0698135	5.43003e-05	536.222	158	1.15836e-42		0.0298089	0.0256471	-0.0204594	0.0800772	0.245125	1206.28	140	5.33637e-169
Cholesterol to total lipids ratio in very small VLDL	3	-0.0660012	0.0147408	-0.0948932	-0.0371091	7.55441e-06	895.598	158	2.17156e-103		0.0250219	0.0344891	-0.0425767	0.0926205	0.468144	2273.65	140	0
Cholesteryl esters to total lipids ratio in very small VLDL	3	-0.0665724	0.0149641	-0.0959021	-0.0372428	8.63496e-06	928.204	158	2.9148e-109		0.0219115	0.0344118	-0.0455355	0.0893586	0.524291	2276.38	140	0
Free cholesterol to total lipids ratio in very small VLDL	3	-0.0479865	0.0102878	-0.0681505	-0.0278224	3.09503e-06	409.463	158	3.24279e-24		0.0391161	0.0287067	-0.0171491	0.0953813	0.173006	1478.17	140	5.85896e-222
Triglycerides to total lipids ratio in very small VLDL	3	0.0652145	0.0146859	0.0364302	0.0939988	8.96945e-06	884.248	158	2.3464e-101		-0.0333804	0.0344818	-0.100965	0.034204	0.333015	2260.74	140	0
Phospholipids to total lipids ratio in IDL	3	0.0416128	0.0113342	0.0193978	0.0638278	0.000241182	483.441	158	1.0827e-34		0.0177548	0.0293465	-0.0397643	0.0752738	0.545175	1502.49	140	9.47538e-227
Cholesterol to total lipids ratio in IDL	3	-0.0638967	0.0143603	-0.0920429	-0.0357504	8.60598e-06	811.99	158	1.51928e-88		0.00564028	0.0371064	-0.0670882	0.0783688	0.879184	2514.24	140	0
Cholesteryl esters to total lipids ratio in IDL	3	-0.059424	0.0130937	-0.0850877	-0.0337604	5.66914e-06	667.891	158	7.53398e-64		0.000250139	0.0364844	-0.0712593	0.0717595	0.99453	2404.61	140	0
Free cholesterol to total lipids ratio in IDL	3	-0.040188	0.011571	-0.0628672	-0.0175089	0.000514359	517.06	158	9.9694e-40		0.00808945	0.024213	-0.039368	0.0555469	0.738307	1049.63	140	3.84214e-139
Triglycerides to total lipids ratio in IDL	3	0.0656469	0.0148131	0.0366133	0.0946805	9.34963e-06	874.429	158	1.33488e-99		-0.0145704	0.0365495	-0.0862075	0.0570666	0.690152	2468.96	140	0
Phospholipids to total lipids ratio in large LDL	3	0.00259834	0.0104978	-0.0179773	0.023174	0.804511	421.911	158	6.5259e-26		0.00356103	0.0240403	-0.0435579	0.05068	0.882242	1025.74	140	1.21021e-134
Cholesterol to total lipids ratio in large LDL	3	-0.0634737	0.0125876	-0.0881455	-0.038802	4.59354e-07	631.58	158	7.51172e-58		0.00587388	0.0331288	-0.0590585	0.0708063	0.859269	2028.6	140	0
Cholesteryl esters to total lipids ratio in large LDL	3	-0.0150445	0.0103499	-0.0353303	0.00524134	0.146061	405.617	158	1.06854e-23		-0.0148887	0.0222838	-0.0585649	0.0287875	0.504043	871.751	140	4.5611e-106
Free cholesterol to total lipids ratio in large LDL	3	-0.0660858	0.0160878	-0.0976178	-0.0345538	3.99391e-05	1046.53	158	6.69673e-131		0.019245	0.0343714	-0.048123	0.086613	0.575539	2215.6	140	0
Triglycerides to total lipids ratio in large LDL	3	0.0597511	0.013488	0.0333146	0.0861877	9.42625e-06	707.797	158	1.47946e-70		-0.0136596	0.0343924	-0.0810687	0.0537495	0.691242	2134.11	140	0
Phospholipids to total lipids ratio in medium LDL	3	-0.00788408	0.0118749	-0.0311589	0.0153907	0.506737	539.007	158	4.30103e-43		0.100955	0.0245745	0.0527891	0.149121	3.98887e-05	1070.19	140	4.99525e-143
Cholesterol to total lipids ratio in medium LDL	3	-0.0424955	0.00905784	-0.0602489	-0.0247421	2.71117e-06	317.159	158	9.64064e-13		-0.0324675	0.0204701	-0.0725888	0.00765387	0.112718	750.97	140	2.69387e-84
Cholesteryl esters to total lipids ratio in medium LDL	3	0.0144137	0.012593	-0.0102685	0.0390959	0.252382	595.19	158	5.97405e-52		-0.0852758	0.0225581	-0.12949	-0.0410619	0.000156658	885.449	140	1.41385e-108
Free cholesterol to total lipids ratio in medium LDL	3	-0.056391	0.0164617	-0.0886558	-0.0241261	0.000613466	1066.39	158	1.40618e-134		0.059239	0.0364878	-0.0122771	0.130755	0.104477	2429.93	140	0
Triglycerides to total lipids ratio in medium LDL	3	0.0544603	0.0127048	0.0295589	0.0793618	1.81439e-05	621.231	158	3.67903e-56		-0.0348603	0.0353176	-0.104083	0.0343621	0.323617	2226.23	140	0
Phospholipids to total lipids ratio in small LDL	3	-0.0155554	0.0125973	-0.040246	0.00913519	0.216895	595.388	158	5.55214e-52		0.0912648	0.0309432	0.030616	0.151914	0.00318365	1665.55	140	4.47847e-259
Cholesterol to total lipids ratio in small LDL	3	-0.0342137	0.00875179	-0.0513672	-0.0170602	9.25483e-05	294.21	158	2.85409e-10		-0.0221432	0.0179482	-0.0573217	0.0130353	0.217305	573.619	140	7.93888e-54
Cholesteryl esters to total lipids ratio in small LDL	3	0.00987012	0.0124894	-0.014609	0.0343493	0.429363	588.337	158	7.47968e-51		-0.0911428	0.0322924	-0.154436	-0.0278498	0.00476619	1823.55	140	1.13534e-290
Free cholesterol to total lipids ratio in small LDL	3	-0.0509652	0.0154295	-0.081207	-0.0207235	0.000956183	924.327	158	1.46213e-108		0.082938	0.0405654	0.00342989	0.162446	0.040899	2963.45	140	0
Triglycerides to total lipids ratio in small LDL	3	0.0599132	0.0151439	0.0302311	0.0895953	7.61362e-05	900.873	158	2.45308e-104		-0.071175	0.0388823	-0.147384	0.00503431	0.0671716	2754.52	140	0
Phospholipids to total lipids ratio in very large HDL	3	-0.0250298	0.0113039	-0.0471855	-0.00287408	0.0268112	532.422	158	4.45922e-42		-0.03283	0.0206307	-0.0732661	0.00760604	0.111537	822.115	140	4.84743e-97
Cholesterol to total lipids ratio in very large HDL	3	-0.00439192	0.00876027	-0.021562	0.0127782	0.616128	308.638	158	8.37644e-12		0.0499005	0.024026	0.00280965	0.0969914	0.0378069	1076.21	140	3.62491e-144
Cholesteryl esters to total lipids ratio in very large HDL	3	-0.0471435	0.0109095	-0.0685262	-0.0257608	1.55104e-05	451.42	158	4.79669e-30		0.00988902	0.0288966	-0.0467483	0.0665264	0.732185	1468.18	140	5.4383e-220
Free cholesterol to total lipids ratio in very large HDL	3	0.0397884	0.0101606	0.0198735	0.0597032	9.00568e-05	467.444	158	2.37337e-32		0.0577733	0.0252106	0.00836054	0.107186	0.0219271	1333.83	140	1.09126e-193
Triglycerides to total lipids ratio in very large HDL	3	0.047552	0.0159886	0.0162144	0.0788897	0.00293824	1021.11	158	3.26337e-126		-0.0131931	0.0319324	-0.0757807	0.0493945	0.679491	1888.44	140	1.02442e-303
Phospholipids to total lipids ratio in large HDL	3	0.0601035	0.0128299	0.0349569	0.0852501	2.80443e-06	658.243	158	3.02706e-62		0.0115869	0.0254402	-0.0382759	0.0614497	0.648782	1199.99	140	8.66558e-168
Cholesterol to total lipids ratio in large HDL	3	-0.0623452	0.014917	-0.0915825	-0.033108	2.92173e-05	905.886	158	3.08082e-105		-0.0140815	0.0326622	-0.0780994	0.0499365	0.666378	2013.7	140	0
Cholesteryl esters to total lipids ratio in large HDL	3	-0.0577661	0.0146884	-0.0865555	-0.0289768	8.39744e-05	859.821	158	5.34987e-97		-0.0196526	0.0312934	-0.0809876	0.0416825	0.529997	1809.35	140	7.99843e-288
Free cholesterol to total lipids ratio in large HDL	3	-0.0562984	0.0126852	-0.0811614	-0.0314354	9.07488e-06	684.254	158	1.38213e-66		0.0210526	0.0331173	-0.0438574	0.0859625	0.524974	2162.68	140	0
Triglycerides to total lipids ratio in large HDL	3	0.0513585	0.0153497	0.021273	0.0814439	0.000820189	943.887	158	4.21938e-112		0.01042	0.0355723	-0.0593018	0.0801418	0.769579	2350.11	140	0
Phospholipids to total lipids ratio in medium HDL	3	0.0595362	0.0135997	0.0328807	0.0861916	1.1991e-05	760.092	158	1.66222e-79		0.0226013	0.0285239	-0.0333055	0.0785081	0.428148	1550.11	140	3.70206e-236
Cholesterol to total lipids ratio in medium HDL	3	-0.055969	0.01514	-0.0856435	-0.0262946	0.000218372	917.026	158	3.03718e-107		-0.0155007	0.0330929	-0.0803629	0.0493615	0.639499	2031.22	140	0
Cholesteryl esters to total lipids ratio in medium HDL	3	-0.0477365	0.0151077	-0.0773475	-0.0181254	0.00157904	888.428	158	4.18901e-102		-0.00794539	0.0313592	-0.0694094	0.0535186	0.799984	1774.69	140	7.08975e-281
Free cholesterol to total lipids ratio in medium HDL	3	-0.0607503	0.0107779	-0.0818749	-0.0396258	1.73449e-08	542.504	158	1.23636e-43		-0.0278986	0.0292329	-0.0851952	0.029398	0.339905	1849.99	140	5.53593e-296
Triglycerides to total lipids ratio in medium HDL	3	0.0492971	0.0155552	0.0188088	0.0797853	0.00152879	947.959	158	7.69958e-113		0.00902241	0.0347856	-0.0591573	0.0772022	0.795348	2197.84	140	0
Phospholipids to total lipids ratio in small HDL	3	0.0180444	0.0120778	-0.00562818	0.0417169	0.135174	567.9	158	1.31691e-47		-0.0820035	0.029533	-0.139888	-0.0241188	0.00549184	1574.35	140	5.8913e-241
Cholesterol to total lipids ratio in small HDL	3	-0.0483086	0.0140329	-0.075813	-0.0208042	0.00057629	752.127	158	3.93263e-78		0.0490392	0.0338716	-0.017349	0.115428	0.147673	2031.84	140	0
Cholesteryl esters to total lipids ratio in small HDL	3	-0.0320726	0.0123948	-0.0563664	-0.00777871	0.00966534	592.827	158	1.42975e-51		0.0402672	0.0281852	-0.0149759	0.0955102	0.153101	1421.24	140	9.03467e-211
Free cholesterol to total lipids ratio in small HDL	3	-0.0543724	0.0114198	-0.0767552	-0.0319896	1.924e-06	548.495	158	1.45029e-44		0.0422634	0.0321184	-0.0206887	0.105216	0.18822	2011.95	140	0
Triglycerides to total lipids ratio in small HDL	3	0.0521707	0.0159402	0.0209279	0.0834136	0.0010645	1008.95	158	5.60755e-124		0.00879919	0.0330423	-0.0559638	0.0735622	0.790008	2010.1	140	0

## Sheet: ST6
Supplementary Table 6. MR Egger estimates in age-stratified sample. Associations of genetic liability to type 2 diabetes or coronary artery disease with metabolic traits based on two-sample MR
		Type 2 diabetes liability												Coronary artery disease liability
Outcome	Age tertile	Beta	SE	LCL	UCL	P-value	Egger intercept	Egger SE	Egger P-value	Q	Q DF	Q P-value		Beta	SE	LCL	UCL	P-value	Egger intercept	Egger SE	Egger P-value	Q	Q DF	Q P-value
Total cholesterol	1	0.00756605	0.0287422	-0.0487686	0.0639007	0.792712	-0.00341247	0.00299407	0.25613	743.529	157	5.42519e-77		0.25124	0.0780519	0.0982584	0.404222	0.0016019	-0.0118178	0.00631129	0.0632394	2540.84	139	0
Total cholesterol minus HDL-C	1	0.0101964	0.0322847	-0.0530815	0.0734744	0.752552	-0.00182097	0.00336302	0.588953	939.324	157	1.15495e-111		0.255205	0.0856288	0.0873724	0.423037	0.00339963	-0.00908024	0.00692418	0.191891	3062.87	139	0
Remnant cholesterol (non-HDL, non-LDL -cholesterol)	1	0.00897394	0.0315403	-0.0528451	0.0707929	0.776385	-0.000970786	0.00328545	0.768017	896.664	157	5.83194e-104		0.224831	0.0813541	0.0653768	0.384285	0.00649161	-0.00665788	0.00657844	0.313261	2765.22	139	0
VLDL cholesterol	1	0.0132713	0.03208	-0.0496054	0.0761481	0.679662	0.00116656	0.00334164	0.727484	972.89	157	8.96526e-118		0.0852063	0.0679551	-0.0479858	0.218398	0.211997	0.00355977	0.00549486	0.51816	2023.55	139	0
Clinical LDL cholesterol	1	0.00693776	0.0315318	-0.0548645	0.06874	0.826138	-0.00267049	0.00328459	0.417429	891.915	157	4.15599e-103		0.307381	0.0909317	0.129155	0.485607	0.000940006	-0.0133204	0.00735306	0.0722154	3438.17	139	0
LDL cholesterol	1	0.0110671	0.0322285	-0.0521008	0.074235	0.731762	-0.00253552	0.00335721	0.451232	935.642	157	5.37294e-111		0.273393	0.0871502	0.102578	0.444207	0.00208376	-0.0109594	0.00704723	0.122188	3171.01	139	0
HDL cholesterol	1	-0.00353574	0.0226241	-0.0478789	0.0408074	0.876011	-0.00476162	0.00235679	0.0450439	565.848	157	1.45583e-47		0.0576351	0.049454	-0.0392947	0.154565	0.245842	-0.0102968	0.00399829	0.0110597	1252.13	139	2.56122e-178
Total triglycerides	1	0.0229359	0.0297691	-0.0354115	0.0812833	0.442185	0.00313218	0.00310091	0.31401	893.845	157	1.87149e-103		-0.137171	0.0514998	-0.23811	-0.036231	0.00864623	0.0156494	0.00416424	0.000251254	1239.91	139	5.89607e-176
Triglycerides in VLDL	1	0.0235805	0.0296919	-0.0346157	0.0817767	0.428294	0.00311204	0.00309286	0.315867	907.423	157	6.7578e-106		-0.150059	0.0509612	-0.249943	-0.0501747	0.00379215	0.0165283	0.00412073	9.82922e-05	1239.1	139	8.46065e-176
Triglycerides in LDL	1	0.0259442	0.0298451	-0.0325521	0.0844405	0.386012	0.00168172	0.00310888	0.589316	828.891	157	6.99239e-92		0.000467159	0.0511328	-0.0997531	0.100687	0.992724	0.00647424	0.00413444	0.119639	1127.4	139	2.38488e-154
Triglycerides in HDL	1	0.0143603	0.0254513	-0.0355242	0.0642447	0.573405	0.00317731	0.00265116	0.232544	596.708	157	1.74116e-52		-0.138208	0.0542631	-0.244564	-0.0318527	0.0119537	0.0133696	0.00438748	0.00276505	1256.65	139	3.41711e-179
Total phospholipids in lipoprotein particles	1	0.0106707	0.023921	-0.0362144	0.0575558	0.656152	-0.00209771	0.00249191	0.401175	524.049	157	4.67407e-41		0.109471	0.0533375	0.00492936	0.214012	0.0420053	-0.00451629	0.00431266	0.296817	1206.89	139	1.38258e-169
Phospholipids in VLDL	1	0.0192534	0.0319973	-0.0434613	0.0819681	0.548229	0.00220997	0.003333	0.508266	1005.95	157	7.87571e-124		-0.00801494	0.0597092	-0.125045	0.109015	0.893413	0.00927758	0.00482805	0.0567024	1623.68	139	2.78908e-251
Phospholipids in LDL	1	0.0108077	0.0326923	-0.0532692	0.0748846	0.741395	-0.0021953	0.00340548	0.520103	966.669	157	1.22518e-116		0.290595	0.0905704	0.113077	0.468113	0.00165669	-0.0116632	0.00732385	0.113545	3439.01	139	0
Phospholipids in HDL	1	0.000971173	0.0206912	-0.0395835	0.0415258	0.962623	-0.0028927	0.00215547	0.181525	457.172	157	4.20604e-31		-0.0142564	0.0434525	-0.0994233	0.0709104	0.743335	-0.00467891	0.00351321	0.185104	933.709	139	6.95255e-118
Total esterified cholesterol	1	0.00712936	0.0281595	-0.0480633	0.0623221	0.800462	-0.00372371	0.00293339	0.206169	716.076	157	2.71533e-72		0.257718	0.0773472	0.106117	0.409318	0.00110503	-0.0128354	0.00625426	0.0420198	2503.37	139	0
Cholesteryl esters in VLDL	1	0.0101894	0.0318287	-0.0521949	0.0725737	0.749294	0.000589793	0.00331547	0.859038	938.468	157	1.6511e-111		0.130784	0.0719321	-0.010203	0.271771	0.0711931	0.000544559	0.00581644	0.925543	2221.76	139	0
Cholesteryl esters in LDL	1	0.0127424	0.0324805	-0.0509193	0.0764041	0.695362	-0.00209085	0.00338346	0.537496	955.664	157	1.23975e-114		0.24532	0.0840321	0.0806171	0.410023	0.00409309	-0.00879724	0.00679504	0.197585	2964.62	139	0
Cholesteryl esters in HDL	1	-0.00487543	0.0234234	-0.0507854	0.0410345	0.835387	-0.00481871	0.00244005	0.0500398	602.9	157	1.74671e-53		0.0508417	0.0501907	-0.0475321	0.149215	0.312834	-0.0102282	0.00405786	0.0128454	1282.04	139	4.11475e-184
Total free cholesterol	1	0.00862138	0.0300856	-0.0503464	0.0675891	0.774826	-0.00257341	0.00313398	0.412818	811.915	157	6.86257e-89		0.229112	0.0787719	0.0747192	0.383505	0.00422873	-0.00900664	0.00636959	0.159596	2579.56	139	0
Free cholesterol in VLDL	1	0.0170126	0.0319993	-0.0457061	0.0797312	0.595717	0.00182409	0.00333323	0.584988	996.614	157	4.07401e-122		0.0246756	0.0624703	-0.0977662	0.147117	0.69345	0.00728923	0.00505135	0.151263	1760.63	139	1.29863e-278
Free cholesterol in LDL	1	0.0058939	0.0313115	-0.0554766	0.0672644	0.850936	-0.00364123	0.00326165	0.265966	874.879	157	4.6862e-100		0.338548	0.0933939	0.155496	0.5216	0.000404574	-0.0163862	0.00755218	0.0317266	3607.84	139	0
Free cholesterol in HDL	1	0.00128571	0.0199316	-0.0377803	0.0403517	0.948649	-0.00442396	0.00207636	0.0346766	440.187	157	1.11246e-28		0.0777452	0.0469465	-0.01427	0.16976	0.0999703	-0.0100687	0.00379558	0.00891291	1130.8	139	5.36293e-155
Total lipids in lipoprotein particles	1	0.0156164	0.0290939	-0.0414076	0.0726404	0.592195	-0.00125652	0.00303073	0.679005	760.393	157	6.67996e-80		0.117639	0.0645089	-0.00879859	0.244076	0.0703598	-0.00202726	0.00521614	0.698129	1732.13	139	6.58083e-273
Total lipids in VLDL	1	0.021236	0.0313879	-0.0402842	0.0827562	0.499675	0.0024965	0.00326953	0.446272	985.076	157	5.3021e-120		-0.0545982	0.0561494	-0.164651	0.0554545	0.332553	0.011737	0.00454023	0.0107644	1461.2	139	3.9509e-219
Total lipids in LDL	1	0.0127624	0.0327455	-0.0514186	0.0769435	0.697252	-0.00224899	0.00341104	0.510652	969.067	157	4.47293e-117		0.266833	0.0867732	0.0967574	0.436908	0.00253443	-0.0102149	0.00701673	0.147704	3154.02	139	0
Total lipids in HDL	1	0.000489893	0.0208664	-0.0404082	0.0413879	0.981299	-0.00361948	0.00217372	0.0978845	470.224	157	5.38348e-33		0.00922498	0.0446317	-0.0782532	0.0967031	0.836554	-0.00636604	0.0036085	0.0798981	996.235	139	1.5433e-129
Total concentration of lipoprotein particles	1	0.00394673	0.0204778	-0.0361897	0.0440832	0.847418	-0.003163	0.00213323	0.14015	396.245	157	1.18819e-22		0.0567167	0.0387937	-0.0193189	0.132752	0.145996	-0.00620183	0.00313656	0.0499896	658.578	139	1.71166e-68
Concentration of VLDL particles	1	0.0164487	0.0322103	-0.0466835	0.0795809	0.610303	0.00164149	0.0033552	0.625356	987.515	157	1.89626e-120		0.0603536	0.064047	-0.0651785	0.185886	0.347657	0.0050902	0.0051788	0.327368	1809.74	139	1.85149e-288
Concentration of LDL particles	1	0.0120908	0.0336675	-0.0538975	0.0780791	0.719985	-0.00141983	0.00350701	0.686135	1040.67	157	3.12749e-130		0.234861	0.0862295	0.0658512	0.403871	0.00728477	-0.0068776	0.00697282	0.325678	3164.81	139	0
Concentration of HDL particles	1	0.0027825	0.0207912	-0.0379682	0.0435332	0.893708	-0.00312312	0.00216587	0.151302	415.439	157	3.06702e-25		0.0225613	0.0384547	-0.05281	0.0979325	0.558359	-0.0054718	0.00310914	0.0806229	658.169	139	2.01321e-68
Average diameter for VLDL particles	1	0.0243591	0.0275853	-0.0297082	0.0784263	0.378562	0.00319263	0.00287345	0.268233	838.665	157	1.30516e-93		-0.206279	0.0472904	-0.298968	-0.11359	2.4942e-05	0.0192059	0.00382387	1.53819e-06	1142.4	139	3.26572e-157
Average diameter for LDL particles	1	-0.00756226	0.0197459	-0.0462642	0.0311396	0.702253	-0.0033052	0.00205694	0.110095	364.085	157	1.71377e-18		0.214168	0.0431784	0.129538	0.298798	2.02427e-06	-0.0137975	0.00349126	0.000122815	806.454	139	1.34397e-94
Average diameter for HDL particles	1	-0.00341411	0.0205289	-0.0436507	0.0368225	0.868129	-0.00456768	0.00213859	0.0342429	501.116	157	1.41824e-37		0.0273049	0.047575	-0.0659421	0.120552	0.56694	-0.00827544	0.00384646	0.0331695	1246.29	139	3.44719e-177
Phosphoglycerides	1	0.0101548	0.0213824	-0.0317548	0.0520643	0.63551	-0.00157841	0.00222744	0.47961	422.162	157	3.65727e-26		0.055647	0.042631	-0.0279097	0.139204	0.193941	-0.00229016	0.00344695	0.507533	777.283	139	2.34471e-89
Ratio of triglycerides to phosphoglycerides	1	0.0210628	0.0290851	-0.0359439	0.0780695	0.470034	0.00416807	0.00302958	0.170847	922.537	157	1.26629e-108		-0.176737	0.050474	-0.275666	-0.0778076	0.00062233	0.0184262	0.00408121	1.33923e-05	1287.85	139	3.07654e-185
Total cholines	1	0.0093669	0.0214291	-0.0326342	0.051368	0.662632	-0.00235484	0.0022323	0.293094	427.848	157	5.96214e-27		0.0868117	0.0459681	-0.0032857	0.176909	0.0610396	-0.00441237	0.00371678	0.237193	911.948	139	7.37498e-114
Phosphatidylcholines	1	0.00815834	0.0203368	-0.0317017	0.0480184	0.688846	-0.00198628	0.00211852	0.349901	390.221	157	7.43858e-22		0.0773522	0.043228	-0.00737457	0.162079	0.0757274	-0.0042398	0.00349522	0.227176	816.654	139	1.9334e-96
Sphingomyelins	1	0.00326833	0.0249892	-0.0457105	0.0522472	0.896109	-0.00367279	0.00260311	0.160245	589.625	157	2.39255e-51		0.235369	0.0676614	0.102753	0.367986	0.000673314	-0.0136618	0.00547092	0.0136864	2002.74	139	0
Apolipoprotein B	1	0.0114036	0.0334735	-0.0542046	0.0770117	0.733804	-0.00114439	0.00348679	0.743193	1025.23	157	2.22302e-127		0.237675	0.0859779	0.0691579	0.406191	0.00647731	-0.00695001	0.00695245	0.319217	3135.71	139	0
Apolipoprotein A1	1	0.00207242	0.0208178	-0.0387304	0.0428753	0.920828	-0.0032623	0.00216864	0.134511	445.261	157	2.12615e-29		-0.00610711	0.0421537	-0.0887283	0.0765141	0.885018	-0.00486202	0.00340818	0.155945	845.471	139	1.14142e-101
Ratio of apolipoprotein B to apolipoprotein A1	1	0.0077162	0.0320895	-0.0551792	0.0706116	0.810288	0.000910532	0.00334261	0.785671	1025.96	157	1.63297e-127		0.193463	0.079673	0.0373045	0.349622	0.0164515	-0.00276435	0.00644238	0.668523	2931.68	139	0
Total fatty acids	1	0.0196445	0.029081	-0.0373542	0.0766432	0.500345	0.000675652	0.00302935	0.823798	766.181	157	6.64118e-81		-0.0168791	0.0529127	-0.120588	0.0868299	0.750207	0.00671448	0.0042785	0.118839	1175.35	139	1.59606e-163
Degree of unsaturation	1	-0.0127519	0.0203947	-0.0527254	0.0272217	0.532711	-0.00291955	0.00212455	0.17134	412.962	157	6.67903e-25		0.143523	0.0280694	0.0885066	0.198539	1.03004e-06	-0.0107831	0.00226953	4.98203e-06	362.389	139	7.62249e-22
Omega-3 fatty acids	1	0.00485447	0.0250914	-0.0443246	0.0540336	0.84684	0.000318683	0.00261383	0.903117	563.876	157	2.98101e-47		0.00171804	0.0375214	-0.071824	0.0752601	0.963545	0.0032312	0.00303392	0.28871	584.276	139	6.62569e-56
Omega-6 fatty acids	1	0.0168009	0.0266688	-0.0354699	0.0690718	0.52962	-0.00174501	0.00277807	0.530827	640.755	157	1.15647e-59		0.0798846	0.0595472	-0.0368279	0.196597	0.181935	-6.87367e-05	0.004815	0.988631	1480.36	139	6.64468e-223
Polyunsaturated fatty acids	1	0.0154077	0.0279738	-0.039421	0.0702364	0.582561	-0.00145757	0.00291403	0.617641	700.727	157	1.0967e-69		0.0688538	0.0580747	-0.0449727	0.18268	0.237801	0.000707026	0.00469595	0.880541	1399.53	139	5.08717e-207
Monounsaturated fatty acids	1	0.0193802	0.029045	-0.0375481	0.0763084	0.505595	0.00207599	0.00302558	0.493633	790.955	157	3.23893e-85		-0.0780509	0.049566	-0.1752	0.0190985	0.117602	0.0109448	0.00400786	0.00713656	1067.36	139	6.18494e-143
Saturated fatty acids	1	0.0201811	0.027373	-0.0334701	0.0738322	0.462064	0.000975957	0.00285144	0.732607	683.404	157	9.1714e-67		-0.0267986	0.0476571	-0.120207	0.0666093	0.574803	0.00656909	0.00385349	0.0904824	959.807	139	9.84597e-123
Linoleic acid	1	0.0173094	0.0264133	-0.0344607	0.0690795	0.513216	-0.00222833	0.00275146	0.419238	634.325	157	1.32226e-58		0.0659843	0.0598661	-0.0513532	0.183322	0.27228	0.000910627	0.00484083	0.851062	1510.12	139	8.96051e-229
Docosahexaenoic acid	1	0.000129543	0.0198855	-0.038846	0.0391051	0.994811	-0.0021229	0.00207154	0.307037	365.488	157	1.14185e-18		0.0875182	0.0293671	0.0299586	0.145078	0.00340195	-0.00517601	0.00237453	0.0309561	369.279	139	8.73714e-23
Ratio of omega-3 fatty acids to total fatty acids	1	-0.005391	0.019238	-0.0430975	0.0323155	0.779673	-9.86205e-05	0.00200411	0.960815	339.971	157	1.5361e-15		0.0126989	0.0250619	-0.0364224	0.0618203	0.613167	-0.000113268	0.0020264	0.955505	267.31	139	3.77382e-10
Ratio of omega-6 fatty acids to total fatty acids	1	-0.0134915	0.0254412	-0.0633563	0.0363734	0.596654	-0.00383754	0.00265013	0.149595	626.148	157	2.89718e-57		0.150512	0.0412312	0.0696988	0.231325	0.000369648	-0.013521	0.00333387	8.29261e-05	762.027	139	1.24447e-86
Ratio of polyunsaturated fatty acids to total fatty acids	1	-0.0163469	0.0233498	-0.0621125	0.0294188	0.48491	-0.00369037	0.00243231	0.131219	543.792	157	4.17681e-44		0.146222	0.0362823	0.0751091	0.217336	9.1408e-05	-0.0129704	0.00293366	1.9633e-05	608.331	139	6.2062e-60
Ratio of monounsaturated fatty acids to total fatty acids	1	0.0142205	0.0263194	-0.0373654	0.0658065	0.589751	0.0040734	0.00274166	0.139353	692.767	157	2.42954e-68		-0.168185	0.0434238	-0.253296	-0.0830747	0.000164832	0.0159898	0.00351106	1.1392e-05	873.7	139	7.98105e-107
Ratio of saturated fatty acids to total fatty acids	1	0.0124999	0.0166734	-0.0201799	0.0451797	0.454563	0.0017021	0.00173685	0.328597	257.802	157	6.98736e-07		-0.0485206	0.0231535	-0.0939015	-0.00313968	0.0379309	0.00274225	0.00187211	0.145237	230.305	139	1.79545e-06
Ratio of linoleic acid to total fatty acids	1	-0.00479059	0.0205437	-0.0450563	0.0354751	0.815917	-0.00490915	0.00213998	0.0231152	398.05	157	6.83251e-23		0.139119	0.0384123	0.0638306	0.214407	0.000409205	-0.0102832	0.00310587	0.00118504	644.765	139	4.02396e-66
Ratio of docosahexaenoic acid to total fatty acids	1	-0.013542	0.0186563	-0.0501083	0.0230243	0.469	-0.0023381	0.00194347	0.230767	335.554	157	5.12914e-15		0.0920944	0.0267334	0.0396969	0.144492	0.000755562	-0.00880728	0.00216157	7.71552e-05	319.187	139	3.33376e-16
Ratio of polyunsaturated fatty acids to monounsaturated fatty acids	1	-0.0155483	0.0257444	-0.0660074	0.0349107	0.546749	-0.00402824	0.00268176	0.135083	664.531	157	1.32286e-63		0.163214	0.0412155	0.0824321	0.243997	0.000119176	-0.0151567	0.00333252	1.16782e-05	789.145	139	1.75196e-91
Ratio of omega-6 fatty acids to omega-3 fatty acids	1	0.000658245	0.0212881	-0.0410664	0.0423829	0.975372	-0.00105681	0.00221764	0.634346	409.829	157	1.78132e-24		0.0303653	0.0304968	-0.0294085	0.0901391	0.321132	-0.00373095	0.00246588	0.132543	389.704	139	1.24415e-25
Alanine	1	0.0350103	0.0188351	-0.00190647	0.0719272	0.0649301	0.000679695	0.00196205	0.72949	320.663	157	2.70884e-13		0.0214571	0.0202267	-0.0181872	0.0611014	0.290606	-0.000488167	0.00163544	0.765773	171.294	139	0.0326148
Glutamine	1	0.0538607	0.0238609	0.0070934	0.100628	0.0253695	-0.00387942	0.0024856	0.120595	513.205	157	2.11124e-39		-0.0413199	0.0228948	-0.0861937	0.00355385	0.0732747	0.0029917	0.00185125	0.108353	218.89	139	1.78591e-05
Glycine	1	0.0185977	0.0176913	-0.0160773	0.0532727	0.294768	-0.00500332	0.00184286	0.00737006	306.153	157	1.10602e-11		0.0050559	0.022494	-0.0390324	0.0491442	0.822491	-0.0016185	0.00181874	0.375054	229.371	139	2.17982e-06
Histidine	1	0.0178908	0.0159979	-0.0134651	0.0492467	0.265138	-4.64632e-05	0.00166647	0.977792	227.315	157	0.000207168		0.00292856	0.019681	-0.0356462	0.0415034	0.881926	-0.00108918	0.00159127	0.494816	159.336	139	0.114227
Total concentration of branched-chain amino acids (leucine + isoleucine + valine)	1	0.028253	0.0153857	-0.00190303	0.058409	0.0682029	0.00287713	0.00160275	0.0745587	233.804	157	6.80118e-05		-0.0399109	0.0233251	-0.085628	0.00580625	0.0892984	0.00484026	0.00188594	0.0113314	248.865	139	3.07596e-08
Isoleucine	1	0.0157561	0.0153072	-0.0142461	0.0457583	0.304911	0.00319008	0.00159459	0.0471632	221.714	157	0.000517239		-0.0320023	0.022785	-0.0766609	0.0126563	0.162391	0.00404049	0.00184227	0.0299545	227.493	139	3.21019e-06
Leucine	1	0.0263889	0.0147378	-0.00249724	0.0552751	0.0752915	0.00232714	0.00153528	0.131588	218.44	157	0.000864987		-0.0318581	0.0222891	-0.0755447	0.0118285	0.155158	0.00438448	0.00180217	0.0162497	231.366	139	1.43818e-06
Valine	1	0.031892	0.0156708	0.00117725	0.0626067	0.0435204	0.00291282	0.00163244	0.0763012	239.451	157	2.46679e-05		-0.0427494	0.0237055	-0.0892122	0.00371334	0.0734984	0.00491886	0.00191669	0.0113368	253.769	139	9.86745e-09
Phenylalanine	1	0.0104316	0.0133101	-0.0156562	0.0365194	0.434377	0.00326966	0.00138654	0.0195984	137.848	157	0.862175		-0.00545124	0.0212969	-0.0471932	0.0362907	0.798357	0.00103594	0.00172196	0.548418	186.131	139	0.00469458
Tyrosine	1	0.0189773	0.016862	-0.0140722	0.0520268	0.262116	0.00451251	0.00175649	0.0111291	252.708	157	1.9547e-06		-0.0069267	0.0237095	-0.0533972	0.0395439	0.770608	0.00179001	0.00191706	0.352064	231.434	139	1.41779e-06
Glucose	1	0.0259219	0.0212891	-0.0158048	0.0676486	0.225198	0.00653261	0.00221762	0.00371209	401.72	157	2.20898e-23		-0.0392938	0.0214664	-0.0813679	0.00278034	0.0693202	0.00313832	0.00173564	0.0727429	189.199	139	0.00299359
Lactate	1	0.00691958	0.0151169	-0.0227096	0.0365487	0.647774	0.000291014	0.00157466	0.853616	203.443	157	0.00741759		0.012894	0.0214879	-0.0292222	0.0550102	0.549442	0.00130955	0.00173743	0.452288	190.458	139	0.00247724
Pyruvate	1	0.00184711	0.0157361	-0.0289957	0.0326899	0.906709	-0.000184714	0.00163926	0.910427	221.423	157	0.000541763		0.0371399	0.021089	-0.00419447	0.0784742	0.0804194	-0.000912018	0.00170523	0.593617	184.22	139	0.00616268
Citrate	1	-0.00784092	0.0196185	-0.0462932	0.0306114	0.689943	0.00113481	0.00204361	0.579483	343.4	157	5.9726e-16		-0.0377396	0.0228918	-0.0826076	0.00712836	0.101487	0.00271451	0.0018508	0.144725	216.546	139	2.80305e-05
3-Hydroxybutyrate	1	0.00659736	0.0161781	-0.0251117	0.0383064	0.683979	-0.00130106	0.00168523	0.441255	231.742	157	9.74914e-05		-0.00529313	0.0247963	-0.0538938	0.0433075	0.831277	0.00188914	0.00200492	0.347699	252.234	139	1.41236e-08
Acetate	1	-0.0220196	0.0147582	-0.0509457	0.00690657	0.137701	0.00126758	0.00153738	0.4109	190.779	157	0.0342651		-0.0401756	0.0198355	-0.0790533	-0.00129795	0.0447368	0.00161774	0.00160385	0.31489	159.636	139	0.11109
Acetoacetate	1	0.00900451	0.0148432	-0.0200882	0.0380972	0.544966	-0.000561288	0.00154623	0.71709	195.774	157	0.0193622		-0.0399301	0.0234221	-0.0858375	0.00597735	0.0904659	0.00354039	0.00189379	0.0636611	225.762	139	4.56824e-06
Acetone	1	0.0121435	0.014792	-0.0168488	0.0411357	0.412919	-0.00177696	0.00154088	0.250576	193.449	157	0.0253919		-0.0303548	0.0212663	-0.0720368	0.0113273	0.155718	0.00217082	0.00171947	0.208886	185.192	139	0.00537054
Creatinine	1	-0.0034709	0.0139137	-0.0307418	0.0238	0.803332	0.000937435	0.00144944	0.518735	249.202	157	3.89987e-06		-0.0380866	0.0243027	-0.08572	0.00954679	0.119348	0.00391655	0.00196479	0.0481785	351.903	139	1.96472e-20
Albumin	1	0.011553	0.01634	-0.0204733	0.0435794	0.480589	-0.00217504	0.00170216	0.203203	244.335	157	9.93544e-06		-0.0457312	0.0309804	-0.106453	0.0149904	0.14217	0.00272233	0.00250492	0.279009	406.796	139	4.47485e-28
Glycoprotein acetyls	1	0.00466876	0.0240609	-0.0424905	0.0518281	0.846396	0.00415024	0.00250656	0.0997691	523.794	157	5.11457e-41		-0.0703573	0.0433929	-0.155407	0.0146928	0.107198	0.00844094	0.00350867	0.017455	789.24	139	1.68424e-91
Concentration of chylomicrons and extremely large VLDL particles	1	0.0247188	0.0275798	-0.0293376	0.0787753	0.371483	0.00309854	0.00287289	0.282446	777.006	157	8.7578e-83		-0.226425	0.0507816	-0.325957	-0.126894	1.68504e-05	0.0204469	0.0041063	1.86002e-06	1221.1	139	2.52309e-172
Total lipids in chylomicrons and extremely large VLDL	1	0.0243251	0.0268073	-0.0282172	0.0768674	0.365583	0.00295846	0.00279242	0.291018	732.624	157	4.04343e-75		-0.23728	0.0499217	-0.335126	-0.139433	4.94435e-06	0.0205969	0.00403685	1.08133e-06	1177.86	139	5.25658e-164
Phospholipids in chylomicrons and extremely large VLDL	1	0.0232959	0.0278056	-0.0312032	0.0777949	0.40341	0.00339897	0.00289639	0.242365	794.221	157	8.69705e-86		-0.238109	0.0522208	-0.340462	-0.135756	1.11331e-05	0.0212051	0.00422266	1.54424e-06	1298.6	139	2.51606e-187
Cholesterol in chylomicrons and extremely large VLDL	1	0.0217346	0.0285997	-0.0343209	0.0777902	0.448419	0.00327563	0.0029791	0.273216	839.406	157	9.64722e-94		-0.214595	0.0529065	-0.318291	-0.110898	8.27818e-05	0.0202117	0.00427812	5.58255e-06	1331.67	139	9.23989e-194
Cholesteryl esters in chylomicrons and extremely large VLDL	1	0.0224773	0.0291818	-0.0347191	0.0796736	0.44231	0.00302398	0.00303973	0.321355	872.287	157	1.36119e-99		-0.19037	0.0530015	-0.294253	-0.0864874	0.000454673	0.0189465	0.00428578	1.96687e-05	1333.94	139	3.34642e-194
Free cholesterol in chylomicrons and extremely large VLDL	1	0.0215068	0.0276855	-0.0327567	0.0757703	0.43843	0.00340127	0.00288386	0.240017	782.888	157	8.28105e-84		-0.238031	0.0526505	-0.341227	-0.134836	1.30615e-05	0.0211734	0.00425739	1.91026e-06	1312.54	139	4.90803e-190
Triglycerides in chylomicrons and extremely large VLDL	1	0.0239065	0.0255809	-0.0262321	0.0740451	0.351459	0.00275276	0.00266473	0.303176	661.297	157	4.57407e-63		-0.245848	0.0479973	-0.339923	-0.151773	9.89599e-07	0.0205931	0.00388124	4.32214e-07	1079.14	139	3.62074e-145
Concentration of very large VLDL particles	1	0.0238904	0.0302488	-0.0353972	0.0831781	0.430837	0.00328332	0.00315086	0.298995	952.897	157	3.95265e-114		-0.128628	0.0518801	-0.230313	-0.0269434	0.0143582	0.0159358	0.00419498	0.000216659	1299.28	139	1.85055e-187
Total lipids in very large VLDL	1	0.0236558	0.0301024	-0.035345	0.0826565	0.433144	0.00329372	0.0031356	0.295136	940.483	157	7.1172e-112		-0.133295	0.05148	-0.234196	-0.0323943	0.0106417	0.0160461	0.00416267	0.0001764	1275.05	139	9.34962e-183
Phospholipids in very large VLDL	1	0.0222427	0.0303337	-0.0372113	0.0816967	0.464488	0.00325645	0.0031597	0.304304	953.84	157	2.66264e-114		-0.121608	0.0526115	-0.224726	-0.0184893	0.0222795	0.0156903	0.00425414	0.000323066	1330.07	139	1.89215e-193
Cholesterol in very large VLDL	1	0.0189708	0.031344	-0.0424635	0.080405	0.545891	0.00282099	0.00326495	0.388894	1002.84	157	2.93495e-123		-0.0583636	0.0570124	-0.170108	0.0533808	0.307756	0.0124278	0.00460998	0.00788845	1537.93	139	2.84899e-234
Cholesteryl esters in very large VLDL	1	0.0163181	0.0315972	-0.0456124	0.0782487	0.606273	0.00244138	0.00329134	0.459342	1005.7	157	8.74252e-124		-0.0109401	0.0604219	-0.129367	0.107487	0.856583	0.00979561	0.00488565	0.0469077	1704.61	139	2.07747e-267
Free cholesterol in very large VLDL	1	0.0210669	0.0306431	-0.0389935	0.0811273	0.492786	0.00313081	0.00319193	0.328175	968.879	157	4.84107e-117		-0.107619	0.0536392	-0.212752	-0.00248675	0.0467579	0.0149664	0.00433725	0.000740866	1376.13	139	1.93536e-202
Triglycerides in very large VLDL	1	0.0252912	0.0291075	-0.0317596	0.0823419	0.386235	0.00340559	0.00303195	0.263053	883.285	157	1.46699e-101		-0.170996	0.049478	-0.267973	-0.0740193	0.000727532	0.0176515	0.00400084	2.0386e-05	1183.18	139	5.00632e-165
Concentration of large VLDL particles	1	0.022317	0.0307085	-0.0378716	0.0825056	0.468469	0.00304258	0.00319874	0.342975	977.232	157	1.44285e-118		-0.0943229	0.0531208	-0.19844	0.0097939	0.0779822	0.0140742	0.00429528	0.00132663	1355.43	139	2.14392e-198
Total lipids in large VLDL	1	0.021679	0.0304141	-0.0379326	0.0812905	0.477031	0.0030348	0.00316807	0.339569	956.82	157	7.63842e-115		-0.0891284	0.0525829	-0.192191	0.013934	0.0923129	0.0136281	0.00425179	0.00167422	1325.69	139	1.35026e-192
Phospholipids in large VLDL	1	0.0215044	0.030659	-0.0385871	0.081596	0.484087	0.00330115	0.00319358	0.302873	974.683	157	4.21893e-118		-0.0936628	0.0533859	-0.198299	0.0109735	0.0815573	0.0142374	0.00431666	0.00123564	1369.78	139	3.37958e-201
Cholesterol in large VLDL	1	0.0172021	0.0310676	-0.0436905	0.0780946	0.580573	0.00282906	0.00323615	0.383342	982.356	157	1.66804e-119		-0.0349093	0.0569312	-0.146494	0.0766759	0.540757	0.011123	0.00460335	0.0169779	1529.01	139	1.65792e-232
Cholesteryl esters in large VLDL	1	0.0137598	0.0309202	-0.0468437	0.0743633	0.656925	0.00242762	0.0032208	0.452138	947.679	157	3.51249e-113		0.00597771	0.0595317	-0.110704	0.12266	0.920162	0.00880889	0.00481362	0.0693936	1628.25	139	3.44163e-252
Free cholesterol in large VLDL	1	0.0202384	0.0308936	-0.040313	0.0807898	0.513362	0.00312418	0.00321802	0.333122	993.285	157	1.66161e-121		-0.0730385	0.0544037	-0.17967	0.0335928	0.181613	0.0131439	0.00439899	0.00332141	1427.73	139	1.49622e-212
Triglycerides in large VLDL	1	0.0246452	0.0292767	-0.0327372	0.0820276	0.40118	0.00285333	0.00304961	0.350898	888.967	157	1.40509e-102		-0.119147	0.0498113	-0.216778	-0.0215173	0.0180957	0.0145919	0.00402775	0.000407584	1192.84	139	6.9761e-167
Concentration of medium VLDL particles	1	0.0143974	0.0318895	-0.0481061	0.0769009	0.652269	0.00072849	0.00332182	0.826698	973.292	157	7.57345e-118		0.0937137	0.0685993	-0.040741	0.228168	0.174113	0.00284537	0.00554699	0.608795	2087.67	139	0
Total lipids in medium VLDL	1	0.0167018	0.0319137	-0.045849	0.0792527	0.601472	0.00133027	0.00332432	0.689581	987.707	157	1.74859e-120		0.0548139	0.064064	-0.0707515	0.180379	0.393685	0.00519014	0.00518023	0.318127	1844.89	139	1.60782e-295
Phospholipids in medium VLDL	1	0.0140243	0.0322197	-0.0491263	0.0771748	0.663964	0.000569805	0.0033562	0.865404	982.003	157	1.9356e-119		0.112516	0.0705183	-0.0257001	0.250732	0.112859	0.00165548	0.00570217	0.772001	2180.52	139	0
Cholesterol in medium VLDL	1	0.00324023	0.0307705	-0.05707	0.0635505	0.91627	-0.0012817	0.00320527	0.689793	855.548	157	1.31387e-96		0.231689	0.0819181	0.07113	0.392249	0.00537183	-0.00708468	0.00662404	0.28668	2810.75	139	0
Cholesteryl esters in medium VLDL	1	-0.00247546	0.0296418	-0.0605734	0.0556225	0.93355	-0.0023158	0.0030877	0.454371	784.368	157	4.57294e-84		0.281492	0.0853482	0.114209	0.448774	0.00123595	-0.0114816	0.00690134	0.0984308	3014.17	139	0
Free cholesterol in medium VLDL	1	0.0104132	0.0316656	-0.0516515	0.0724778	0.742709	3.63154e-05	0.0032985	0.99123	932.984	157	1.62905e-110		0.153134	0.0738674	0.00835424	0.297914	0.0400097	-0.00113921	0.00597303	0.849019	2353.39	139	0
Triglycerides in medium VLDL	1	0.0215656	0.0303487	-0.0379177	0.081049	0.478389	0.00272805	0.00316126	0.389473	936.679	157	3.48617e-111		-0.0742646	0.0523178	-0.176807	0.0282782	0.157995	0.0123829	0.00423032	0.00399749	1290.19	139	1.08004e-185
Concentration of small VLDL particles	1	0.0176181	0.0322048	-0.0455033	0.0807395	0.585111	0.00220615	0.00335461	0.511727	1012.69	157	4.53592e-125		0.0176958	0.0598388	-0.0995881	0.13498	0.767881	0.00777282	0.00483842	0.110438	1620.49	139	1.20521e-250
Total lipids in small VLDL	1	0.0171574	0.0321351	-0.0458273	0.0801422	0.594155	0.00209363	0.00334735	0.532577	1000.55	157	7.72635e-123		0.0267356	0.0601834	-0.091224	0.144695	0.657563	0.00720903	0.0048663	0.140759	1626.59	139	7.38477e-252
Phospholipids in small VLDL	1	0.0136191	0.0325242	-0.0501285	0.0773666	0.675981	0.000941922	0.00338791	0.78136	998.565	157	1.78635e-122		0.116729	0.0688641	-0.0182441	0.251703	0.0923011	0.00162426	0.00556832	0.770953	2074.98	139	0
Cholesterol in small VLDL	1	0.0101913	0.0319553	-0.0524411	0.0728237	0.750209	0.000861443	0.00332866	0.796132	958.059	157	4.54304e-115		0.145288	0.0712364	0.00566494	0.284912	0.0432924	-9.26449e-05	0.00576011	0.987191	2206.8	139	0
Cholesteryl esters in small VLDL	1	0.0103889	0.031771	-0.0518821	0.07266	0.744107	0.00135601	0.00330945	0.682555	955.744	157	1.19913e-114		0.12194	0.0687695	-0.0128482	0.256728	0.0783905	0.00159531	0.00556058	0.774619	2075.44	139	0
Free cholesterol in small VLDL	1	0.00928115	0.0318892	-0.0532216	0.0717839	0.771402	-3.46247e-05	0.00332178	0.991697	938.781	157	1.44878e-111		0.184321	0.0758289	0.035696	0.332945	0.0163421	-0.00311283	0.00613159	0.612488	2460.52	139	0
Triglycerides in small VLDL	1	0.0204757	0.0301702	-0.0386579	0.0796092	0.498344	0.00335107	0.00314263	0.287913	903.331	157	3.68804e-105		-0.125536	0.0532384	-0.229883	-0.0211891	0.0197671	0.0149657	0.00430467	0.000677991	1303.65	139	2.62e-188
Concentration of very small VLDL particles	1	0.00821906	0.0296447	-0.0498846	0.0663227	0.781951	0.000402047	0.00308793	0.896575	789.752	157	5.25365e-85		0.189269	0.0692494	0.05354	0.324998	0.00708903	-0.00424343	0.00559945	0.449836	1997.49	139	0
Total lipids in very small VLDL	1	0.00796852	0.0289709	-0.0488144	0.0647514	0.783637	0.000569805	0.00301775	0.850479	754.552	157	6.82896e-79		0.1673	0.0651477	0.0396103	0.294989	0.0112845	-0.00305955	0.00526775	0.562311	1768.46	139	3.5185e-280
Phospholipids in very small VLDL	1	0.00838774	0.0292565	-0.048955	0.0657305	0.774723	0.00108854	0.00304749	0.721427	771.116	157	9.24709e-82		0.147963	0.0631917	0.0241076	0.271819	0.0206273	-0.0015244	0.00510958	0.765887	1667.38	139	5.56089e-260
Cholesterol in very small VLDL	1	9.16921e-05	0.027328	-0.0534712	0.0536546	0.997327	-0.00104831	0.00284662	0.713173	673.64	157	3.98214e-65		0.262558	0.0747867	0.115976	0.409139	0.000602857	-0.0103483	0.0060472	0.0892648	2338.27	139	0
Cholesteryl esters in very small VLDL	1	-0.00190011	0.0267783	-0.0543857	0.0505854	0.943522	-0.00162497	0.00278937	0.561028	650.883	157	2.45171e-61		0.284224	0.0769701	0.133362	0.435085	0.000318001	-0.0123679	0.00622374	0.0488649	2492.32	139	0
Free cholesterol in very small VLDL	1	0.00475902	0.0285056	-0.0511119	0.06063	0.867624	0.000295083	0.00296928	0.920964	729.975	157	1.1495e-74		0.201102	0.0684362	0.0669673	0.335237	0.00386224	-0.00525646	0.00553368	0.34381	1950.13	139	1.0057234377274e-316
Triglycerides in very small VLDL	1	0.0177375	0.0289966	-0.0390958	0.0745707	0.541615	0.00320863	0.0030204	0.289722	785.082	157	3.43238e-84		-0.0723088	0.0523172	-0.174851	0.0302329	0.169151	0.0112694	0.0042302	0.00863368	1184.44	139	2.86986e-165
Concentration of IDL particles	1	0.00292061	0.0307406	-0.057331	0.0631722	0.924429	-0.00169414	0.0032021	0.597502	844.016	157	1.46959e-94		0.316973	0.0904591	0.139673	0.494272	0.000616979	-0.0135357	0.00731474	0.0663694	3387.98	139	0
Total lipids in IDL	1	0.00385312	0.0298621	-0.0546767	0.0623829	0.897499	-0.00299457	0.00311062	0.337183	806.281	157	6.7047e-88		0.33539	0.088368	0.162188	0.508591	0.000219363	-0.0163106	0.0071456	0.0239713	3272.7	139	0
Phospholipids in IDL	1	0.00390334	0.0300726	-0.0550389	0.0628456	0.896893	-0.00293653	0.00313252	0.349975	819.726	157	2.8955e-90		0.321285	0.0862322	0.152269	0.4903	0.000282307	-0.0150944	0.0069729	0.0321162	3124.37	139	0
Cholesterol in IDL	1	0.00118397	0.0293426	-0.0563275	0.0586955	0.967865	-0.00345782	0.00305651	0.259656	780.605	157	2.06992e-83		0.353974	0.0908572	0.175894	0.532054	0.000151446	-0.0182262	0.0073469	0.0143018	3469.16	139	0
Cholesteryl esters in IDL	1	0.00205989	0.0292711	-0.0553114	0.0594312	0.943986	-0.00347258	0.00304907	0.256481	777.33	157	7.69015e-83		0.356789	0.0913348	0.177773	0.535805	0.000145674	-0.0184545	0.00738553	0.0136284	3508	139	0
Free cholesterol in IDL	1	-0.00157793	0.0289593	-0.0583381	0.0551822	0.956616	-0.0033211	0.00301656	0.2726	758.487	157	1.42712e-79		0.337187	0.0874726	0.165741	0.508633	0.000176392	-0.0171287	0.00707317	0.0167397	3207.73	139	0
Triglycerides in IDL	1	0.0193845	0.0280672	-0.0356273	0.0743962	0.490809	0.00221733	0.00292364	0.449341	718.111	157	1.22189e-72		0.00631577	0.0492986	-0.0903096	0.102941	0.898245	0.00593456	0.00398615	0.138806	1026.67	139	2.9645e-135
Concentration of large LDL particles	1	0.0111039	0.033647	-0.0548443	0.0770521	0.741832	-0.0019689	0.00350487	0.57508	1026.7	157	1.18827e-127		0.263391	0.0883132	0.090297	0.436485	0.0033778	-0.00894515	0.00714131	0.212457	3279.03	139	0
Total lipids in large LDL	1	0.0110432	0.0320172	-0.0517106	0.073797	0.73062	-0.00287454	0.00333519	0.390066	916.635	157	1.47404e-107		0.293027	0.0875305	0.121467	0.464587	0.00104854	-0.0126088	0.00707793	0.0770271	3175.19	139	0
Phospholipids in large LDL	1	0.00746765	0.0312153	-0.0537144	0.0686497	0.811239	-0.00259237	0.00325165	0.426512	871.105	157	2.21396e-99		0.304461	0.0889057	0.130206	0.478717	0.000809733	-0.0132821	0.00718917	0.0667991	3275.15	139	0
Cholesterol in large LDL	1	0.00992468	0.0317199	-0.0522464	0.0720957	0.754784	-0.00322981	0.00330423	0.329837	898.484	157	2.74511e-104		0.299992	0.0883437	0.126839	0.473146	0.000892548	-0.0134167	0.00714369	0.0624596	3230.07	139	0
Cholesteryl esters in large LDL	1	0.0117165	0.0319798	-0.050964	0.0743969	0.714582	-0.00292258	0.00333131	0.38166	914.621	157	3.40451e-107		0.280871	0.0863351	0.111654	0.450088	0.00143229	-0.0118766	0.00698125	0.0911395	3089.34	139	0
Free cholesterol in large LDL	1	0.00463264	0.0308457	-0.0558249	0.0650901	0.880809	-0.00396752	0.00321312	0.218755	849.765	157	1.40139e-95		0.342954	0.0919814	0.162671	0.523238	0.000279565	-0.0171768	0.0074379	0.0223971	3502.44	139	0
Triglycerides in large LDL	1	0.024911	0.0290458	-0.0320187	0.0818407	0.392396	0.00151224	0.00302561	0.617906	772.634	157	5.04084e-82		0.0392705	0.0503008	-0.0593191	0.13786	0.436299	0.0038578	0.00406714	0.344506	1073.67	139	3.94669e-144
Concentration of medium LDL particles	1	0.011793	0.031497	-0.0499411	0.0735271	0.708599	-0.000461373	0.00328097	0.88835	926.145	157	2.81838e-109		0.174289	0.0767491	0.023861	0.324718	0.0246902	-0.00333658	0.00620608	0.591691	2548.77	139	0
Total lipids in medium LDL	1	0.014581	0.0326464	-0.049406	0.0785679	0.655756	-0.00104669	0.00340073	0.758654	993.188	157	1.73098e-121		0.208655	0.0806524	0.0505761	0.366733	0.0107059	-0.00570905	0.00652175	0.382874	2809.46	139	0
Phospholipids in medium LDL	1	0.0150035	0.0330257	-0.049727	0.0797339	0.650243	-0.0013142	0.00344022	0.702971	1014.07	157	2.53166e-125		0.236924	0.0845395	0.0712269	0.402622	0.00579497	-0.0075055	0.00683607	0.274135	3079.73	139	0
Cholesterol in medium LDL	1	0.0123299	0.0319815	-0.0503538	0.0750136	0.700365	-0.00115121	0.00333148	0.73014	949.293	157	1.78764e-113		0.212542	0.080617	0.0545322	0.370551	0.00933108	-0.0061466	0.00651891	0.347374	2795.63	139	0
Cholesteryl esters in medium LDL	1	0.0133197	0.0320051	-0.0494104	0.0760497	0.677852	-0.000511124	0.00333394	0.878351	963.033	157	5.63929e-116		0.173298	0.0761804	0.0239841	0.322611	0.0244465	-0.0033316	0.00616011	0.589488	2528.78	139	0
Free cholesterol in medium LDL	1	0.00827303	0.0312956	-0.0530663	0.0696124	0.791856	-0.00285563	0.00326002	0.382393	882.057	157	2.43446e-101		0.307477	0.0902361	0.130614	0.48434	0.000857906	-0.0136493	0.00729681	0.0635046	3398.77	139	0
Triglycerides in medium LDL	1	0.0274755	0.0306023	-0.0325049	0.087456	0.370653	0.00168716	0.00318777	0.597373	889.534	157	1.11186e-102		-0.0331049	0.0520415	-0.135106	0.0688965	0.525742	0.00863267	0.00420795	0.0420943	1192.04	139	9.91039e-167
Concentration of small LDL particles	1	0.0157496	0.0336136	-0.0501331	0.0816324	0.640042	-0.00078809	0.0035014	0.822211	1056.21	157	4.16446e-133		0.186091	0.0821421	0.0250922	0.347089	0.0250295	-0.0036824	0.00664232	0.580207	2924.08	139	0
Total lipids in small LDL	1	0.0158031	0.0346103	-0.052033	0.0836393	0.648589	-0.0015277	0.00360521	0.67233	1117.37	157	1.69335e-144		0.236037	0.089449	0.0607166	0.411357	0.0092698	-0.00724277	0.00723326	0.318414	3460.12	139	0
Phospholipids in small LDL	1	0.013991	0.0354832	-0.0555559	0.083538	0.693894	-0.00222351	0.00369603	0.548311	1157.22	157	5.66422e-152		0.312843	0.100455	0.115952	0.509735	0.00223982	-0.0125832	0.00812348	0.123659	4301.24	139	0
Cholesterol in small LDL	1	0.0131729	0.0335296	-0.0525452	0.0788909	0.694947	-0.00159427	0.00349269	0.64869	1044.24	157	6.84243e-131		0.232182	0.0872416	0.0611888	0.403176	0.00869879	-0.00718913	0.00705469	0.309947	3277.13	139	0
Cholesteryl esters in small LDL	1	0.0154529	0.0336258	-0.0504537	0.0813594	0.646472	-0.000949531	0.00350271	0.786682	1064.8	157	1.06357e-134		0.178915	0.0806459	0.0208488	0.336981	0.0281413	-0.0034368	0.00652127	0.599024	2839.01	139	0
Free cholesterol in small LDL	1	0.00585775	0.0319824	-0.0568278	0.0685433	0.854912	-0.00319035	0.00333149	0.339719	918.875	157	5.80868e-108		0.348254	0.0993523	0.153523	0.542984	0.000614443	-0.0164201	0.00803416	0.0428636	4110.86	139	0
Triglycerides in small LDL	1	0.0259798	0.0305632	-0.0339241	0.0858838	0.3966	0.00216172	0.00318368	0.498137	917.501	157	1.02876e-107		-0.116837	0.0530299	-0.220776	-0.0128985	0.029225	0.013992	0.00428801	0.00138712	1280.23	139	9.26451e-184
Concentration of very large HDL particles	1	-0.00152268	0.0189492	-0.038663	0.0356177	0.936057	-0.00530481	0.00197398	0.00797814	399.006	157	5.09564e-23		0.138562	0.054086	0.0325532	0.24457	0.0114762	-0.0123385	0.00437293	0.00547963	1505.52	139	7.24063e-228
Total lipids in very large HDL	1	-0.00667242	0.0190687	-0.044047	0.0307022	0.726871	-0.00479844	0.00198643	0.0168571	414.622	157	3.96522e-25		0.128199	0.0501413	0.0299224	0.226476	0.0116385	-0.0125537	0.00405395	0.00236807	1327.69	139	5.52188e-193
Phospholipids in very large HDL	1	-0.00784384	0.018727	-0.0445488	0.0288611	0.675897	-0.00431864	0.00195085	0.0282895	403.312	157	1.35067e-23		0.101917	0.0458056	0.0121377	0.191696	0.0276941	-0.0112266	0.00370344	0.00290439	1117.42	139	1.90667e-152
Cholesterol in very large HDL	1	-0.00730178	0.0207309	-0.0479344	0.0333308	0.725148	-0.00548086	0.00215954	0.0121235	484.608	157	4.12661e-35		0.167638	0.0571598	0.0556051	0.279672	0.00393002	-0.0150982	0.00462134	0.00136905	1706.43	139	9.01861e-268
Cholesteryl esters in very large HDL	1	-0.00802622	0.0207606	-0.0487169	0.0326645	0.699569	-0.00555382	0.00216264	0.0111591	492.464	157	2.80355e-36		0.158319	0.0568004	0.0469901	0.269648	0.00605927	-0.0148537	0.00459223	0.00152251	1707.36	139	5.86791e-268
Free cholesterol in very large HDL	1	-0.00493985	0.021132	-0.0463586	0.0364789	0.815475	-0.00483295	0.00220129	0.0295945	468.165	157	1.07482e-32		0.191874	0.0574476	0.0792765	0.304471	0.00107592	-0.0152395	0.00464481	0.00130796	1602.82	139	3.9048e-247
Triglycerides in very large HDL	1	0.0208702	0.0252647	-0.0286487	0.070389	0.410023	6.63865e-05	0.00263181	0.979908	578.805	157	1.28203e-49		-0.0695079	0.0493884	-0.166309	0.0272934	0.161549	0.00825759	0.00399357	0.0405206	1024.84	139	6.56548e-135
Concentration of large HDL particles	1	-0.00561956	0.0207167	-0.0462244	0.0349852	0.78655	-0.00503511	0.00215814	0.0209127	508.177	157	1.22115e-38		0.0658326	0.0500128	-0.0321926	0.163858	0.190235	-0.010574	0.00404341	0.00990398	1371.43	139	1.60413e-201
Total lipids in large HDL	1	-0.00573401	0.0211081	-0.0471059	0.0356379	0.786249	-0.0046511	0.00219891	0.035993	529.425	157	6.98346e-42		0.0594928	0.0494746	-0.0374774	0.156463	0.231217	-0.0104824	0.00399993	0.0097527	1346.83	139	1.02389e-196
Phospholipids in large HDL	1	-0.00479673	0.0211241	-0.0461999	0.0366065	0.820662	-0.00419829	0.00220058	0.0582419	528.049	157	1.1371e-41		0.045709	0.0486982	-0.0497394	0.141157	0.349555	-0.0097539	0.0039372	0.0144344	1299.53	139	1.65829e-187
Cholesterol in large HDL	1	-0.00939917	0.0220844	-0.0526846	0.0338863	0.67098	-0.0051076	0.00230058	0.0278421	577.535	157	2.04204e-49		0.0831969	0.0522919	-0.0192952	0.185689	0.113879	-0.0121192	0.00422763	0.004794	1499.49	139	1.12325e-226
Cholesteryl esters in large HDL	1	-0.0103032	0.0226149	-0.0546283	0.034022	0.649313	-0.00517229	0.00235583	0.0295932	602.478	157	2.04394e-53		0.079965	0.05283	-0.0235819	0.183512	0.132391	-0.0121182	0.00427113	0.0052321	1522.63	139	3.01999e-231
Free cholesterol in large HDL	1	-0.00637677	0.0203507	-0.0462642	0.0335107	0.754435	-0.00478262	0.00212001	0.0254552	493.66	157	1.85855e-36		0.0920656	0.0502902	-0.00650323	0.190634	0.0692892	-0.0119394	0.00406584	0.00388614	1395.94	139	2.56988e-206
Triglycerides in large HDL	1	0.0105416	0.0184402	-0.0256013	0.0466844	0.568368	0.000114011	0.00192092	0.952747	319.554	157	3.61671e-13		-0.0858907	0.045716	-0.175494	0.00371259	0.0623672	0.00616627	0.00369653	0.0975422	909.788	139	1.84689e-113
Concentration of medium HDL particles	1	0.000557626	0.0218798	-0.0423268	0.0434421	0.9797	-0.00282693	0.00227926	0.216721	490.885	157	4.82171e-36		-0.0310636	0.0438554	-0.11702	0.054893	0.479934	-0.00386472	0.0035458	0.277624	913.381	139	4.01103e-114
Total lipids in medium HDL	1	0.000977942	0.0218217	-0.0417926	0.0437485	0.964312	-0.00222394	0.00227321	0.329418	480.905	157	1.45536e-34		-0.0456936	0.043506	-0.130965	0.0395781	0.29541	-0.00265413	0.00351757	0.451805	885.317	139	5.90474e-109
Phospholipids in medium HDL	1	0.00157206	0.021618	-0.0407993	0.0439434	0.942122	-0.00147935	0.00225199	0.512204	464.892	157	3.21652e-32		-0.066239	0.04329	-0.151087	0.0186093	0.128259	-0.000860088	0.00350014	0.806254	863.424	139	6.0595e-105
Cholesterol in medium HDL	1	-0.00196037	0.0232258	-0.047483	0.0435623	0.932842	-0.00342789	0.00241946	0.158524	561.18	157	7.93005e-47		-0.00428652	0.0460569	-0.0945581	0.085985	0.925982	-0.00643886	0.00372376	0.0860062	1022.05	139	2.19524e-134
Cholesteryl esters in medium HDL	1	-0.00284716	0.0237857	-0.049467	0.0437727	0.904873	-0.00344738	0.00247777	0.166096	586.361	157	7.97398e-51		-0.00918991	0.0468574	-0.10103	0.0826506	0.844799	-0.00637879	0.00378849	0.0944789	1053.98	139	2.09719e-140
Free cholesterol in medium HDL	1	0.00134372	0.0209737	-0.0397646	0.0424521	0.948998	-0.00325852	0.00218489	0.137865	460.77	157	1.27246e-31		0.0154704	0.0430662	-0.0689392	0.0998801	0.719972	-0.00654665	0.00348194	0.0621771	899.665	139	1.35749e-111
Triglycerides in medium HDL	1	0.0113545	0.0247744	-0.0372034	0.0599123	0.647361	0.00363272	0.00258066	0.161205	562.783	157	4.43194e-47		-0.150733	0.0555201	-0.259552	-0.0419136	0.00746983	0.0137786	0.00448912	0.00258035	1309.5	139	1.91344e-189
Concentration of small HDL particles	1	0.00565803	0.0205176	-0.0345565	0.0458726	0.783092	-0.00012773	0.00213736	0.952422	373.393	157	1.13433e-19		0.024943	0.0296338	-0.0331394	0.0830253	0.401398	-0.000488595	0.00239605	0.838717	360.76	139	1.26729e-21
Total lipids in small HDL	1	0.00772004	0.0212282	-0.0338872	0.0493273	0.716594	0.00101364	0.00221136	0.647314	400.087	157	3.65376e-23		-0.0432466	0.0298961	-0.101843	0.0153498	0.150271	0.00362601	0.00241723	0.135864	367.533	139	1.51619e-22
Phospholipids in small HDL	1	0.00716612	0.0211795	-0.0343457	0.048678	0.73555	0.0012454	0.00220629	0.573234	399.657	157	4.17039e-23		-0.0722518	0.0321601	-0.135286	-0.00921803	0.0262403	0.00471933	0.00260027	0.07169	426.808	139	5.29469e-31
Cholesterol in small HDL	1	0.00362507	0.0200742	-0.0357203	0.0429704	0.856927	-0.000672638	0.00209116	0.74814	355.479	157	2.01935e-17		0.0393788	0.0289778	-0.0174176	0.0961752	0.176369	-0.00250467	0.002343	0.286921	343.084	139	2.88527e-19
Cholesteryl esters in small HDL	1	0.000462869	0.0192923	-0.0373501	0.0382758	0.980889	-0.000585773	0.00200971	0.771076	328.637	157	3.3006e-14		0.0321106	0.0273474	-0.0214902	0.0857114	0.242333	-0.00236813	0.00221119	0.286035	305.858	139	1.45284e-14
Free cholesterol in small HDL	1	0.0122764	0.0219619	-0.030769	0.0553217	0.576968	-0.000934216	0.00228781	0.683577	428.735	157	4.48763e-27		0.0539477	0.0361472	-0.0169009	0.124796	0.137849	-0.00241453	0.00292263	0.410134	537.902	139	2.77061e-48
Triglycerides in small HDL	1	0.0171007	0.0288851	-0.0395141	0.0737155	0.554684	0.00452765	0.00300879	0.134383	827.297	157	1.33751e-91		-0.133907	0.0554032	-0.242497	-0.0253167	0.0169478	0.0154099	0.00447955	0.00076816	1410.31	139	3.92288e-209
Phospholipids to total lipids ratio in chylomicrons and extremely large VLDL	1	0.00453792	0.021334	-0.0372767	0.0463525	0.83183	0.00272919	0.00222259	0.221311	403.984	157	1.09708e-23		-0.0312616	0.055972	-0.140967	0.0784435	0.577387	0.00513091	0.00452248	0.258523	1282.16	139	3.90702e-184
Cholesterol to total lipids ratio in chylomicrons and extremely large VLDL	1	-0.016601	0.0169544	-0.0498316	0.0166296	0.329008	-0.000749804	0.00176631	0.671781	254.403	157	1.39264e-06		0.216813	0.041432	0.135606	0.29802	6.01559e-07	-0.0129215	0.00334784	0.000173239	700.683	139	8.45924e-76
Cholesteryl esters to total lipids ratio in chylomicrons and extremely large VLDL	1	-0.00642015	0.0179386	-0.0415797	0.0287394	0.720901	-0.0016088	0.00186884	0.39063	280.764	157	4.82056e-09		0.227222	0.0439177	0.141143	0.313301	7.85241e-07	-0.0125515	0.00354871	0.000550675	776.207	139	3.65337e-89
Free cholesterol to total lipids ratio in chylomicrons and extremely large VLDL	1	-0.0221491	0.0175395	-0.0565265	0.0122282	0.208528	-0.000156916	0.00182726	0.931675	279.3	157	6.7253e-09		0.152901	0.0365529	0.0812577	0.224545	5.06879e-05	-0.0109127	0.00295357	0.000315632	559.438	139	8.47783e-52
Triglycerides to total lipids ratio in chylomicrons and extremely large VLDL	1	0.0102033	0.0172756	-0.0236568	0.0440634	0.555624	-0.000242866	0.00179977	0.89283	261.02	157	3.59559e-07		-0.16783	0.0431899	-0.252482	-0.0831777	0.000157225	0.00888682	0.00348985	0.0119709	752.387	139	6.46922e-85
Phospholipids to total lipids ratio in very large VLDL	1	1.83724e-05	0.0242328	-0.0474778	0.0475146	0.999396	0.000541373	0.00252468	0.830488	538.775	157	2.51093e-43		0.0677614	0.054047	-0.0381707	0.173693	0.212037	0.00295116	0.0043686	0.500455	1238.58	139	1.06651e-175
Cholesterol to total lipids ratio in very large VLDL	1	-0.0290325	0.0236617	-0.0754094	0.0173444	0.221665	-0.00311798	0.00246515	0.207809	544.392	157	3.36936e-44		0.322906	0.0566	0.21197	0.433842	6.73098e-08	-0.0220968	0.00457528	3.56375e-06	1440.2	139	5.33326e-215
Cholesteryl esters to total lipids ratio in very large VLDL	1	-0.0291608	0.0236183	-0.0754527	0.0171312	0.218799	-0.00318325	0.00246063	0.197679	542.988	157	5.57054e-44		0.327246	0.0575316	0.214484	0.440008	7.29558e-08	-0.0227797	0.0046506	2.64999e-06	1489.65	139	9.81534e-225
Free cholesterol to total lipids ratio in very large VLDL	1	-0.0277356	0.0220399	-0.0709337	0.0154626	0.210105	-0.00204964	0.00229623	0.373431	455.699	157	6.85226e-31		0.259413	0.0478479	0.165631	0.353195	2.54095e-07	-0.0160383	0.00386763	5.83633e-05	992.65	139	7.24528e-129
Triglycerides to total lipids ratio in very large VLDL	1	0.0243837	0.0230199	-0.0207354	0.0695028	0.291117	0.00271305	0.0023983	0.259679	498.298	157	3.7582e-37		-0.330833	0.0599019	-0.44824	-0.213425	1.58776e-07	0.0204667	0.00484211	4.26901e-05	1559.82	139	1.3198e-238
Phospholipids to total lipids ratio in large VLDL	1	0.0144292	0.0268974	-0.0382897	0.067148	0.592404	0.00383126	0.00280187	0.173456	719.689	157	6.57766e-73		-0.0956023	0.0563996	-0.206145	0.0149409	0.0922978	0.0134068	0.00456013	0.00384499	1465.91	139	4.66118e-220
Cholesterol to total lipids ratio in large VLDL	1	-0.0198792	0.0207193	-0.0604889	0.0207306	0.338805	-0.00176159	0.00215834	0.415636	393.568	157	2.69063e-22		0.287847	0.0590719	0.172066	0.403627	2.95809e-06	-0.0156531	0.00477639	0.0013243	1482.02	139	3.12661e-223
Cholesteryl esters to total lipids ratio in large VLDL	1	-0.02391	0.0214268	-0.0659065	0.0180865	0.266173	-0.00281232	0.00223203	0.209545	440.249	157	1.09027e-28		0.310598	0.0563282	0.200195	0.421001	1.65462e-07	-0.019031	0.00455469	5.16231e-05	1409.78	139	4.99449e-209
Free cholesterol to total lipids ratio in large VLDL	1	-0.00341228	0.0216405	-0.0458276	0.0390031	0.874911	0.00145461	0.00225432	0.519704	440.496	157	1.00598e-28		0.111609	0.0550271	0.00375635	0.219463	0.0444436	-0.000847778	0.00444912	0.849157	1319.09	139	2.60695e-191
Triglycerides to total lipids ratio in large VLDL	1	0.0106121	0.0213454	-0.031225	0.0524491	0.619772	-0.000609519	0.00222359	0.784357	410.834	157	1.30118e-24		-0.171822	0.059341	-0.28813	-0.0555134	0.00439802	0.00488871	0.00479795	0.310013	1470.6	139	5.5696e-221
Phospholipids to total lipids ratio in medium VLDL	1	-0.0077056	0.0265174	-0.0596797	0.0442685	0.771751	-0.00399523	0.00276214	0.150051	659.685	157	8.48245e-63		0.333725	0.0773142	0.182189	0.485261	2.99251e-05	-0.0190042	0.00625142	0.00282795	2598.99	139	0
Cholesterol to total lipids ratio in medium VLDL	1	-0.0194475	0.0262294	-0.0708572	0.0319622	0.459536	-0.00459673	0.00273211	0.0944629	685.894	157	3.497e-67		0.328181	0.0704028	0.190192	0.46617	7.28128e-06	-0.022263	0.00569257	0.000143244	2290.42	139	0
Cholesteryl esters to total lipids ratio in medium VLDL	1	-0.0204669	0.0263858	-0.072183	0.0312493	0.439106	-0.00461426	0.00274839	0.0951618	702.44	157	5.62411e-70		0.319806	0.0687683	0.18502	0.454592	7.62538e-06	-0.0223654	0.0055604	9.41837e-05	2211.61	139	0
Free cholesterol to total lipids ratio in medium VLDL	1	-0.0153028	0.0255661	-0.0654124	0.0348068	0.55033	-0.00435807	0.00266306	0.10374	627.794	157	1.55789e-57		0.3388	0.073273	0.195185	0.482415	8.52627e-06	-0.0210265	0.00592464	0.000528042	2389.96	139	0
Triglycerides to total lipids ratio in medium VLDL	1	0.0173967	0.0261895	-0.0339347	0.068728	0.507497	0.00455296	0.00272795	0.0971098	675.464	157	1.97114e-65		-0.335617	0.0724304	-0.477581	-0.193653	8.18241e-06	0.0219652	0.00585652	0.000258175	2394.63	139	0
Phospholipids to total lipids ratio in small VLDL	1	-0.0121202	0.0281866	-0.067366	0.0431257	0.667788	-0.00493855	0.00293597	0.0945402	757.111	157	2.46761e-79		0.348332	0.083369	0.184929	0.511736	5.165e-05	-0.0228525	0.00674111	0.000909921	3070.17	139	0
Cholesterol to total lipids ratio in small VLDL	1	-0.015691	0.026582	-0.0677917	0.0364096	0.555845	-0.00334536	0.00276888	0.228787	651.717	157	1.78379e-61		0.349217	0.0810066	0.190444	0.50799	3.05894e-05	-0.0204964	0.00655007	0.00213632	2805.13	139	0
Cholesteryl esters to total lipids ratio in small VLDL	1	-0.015988	0.0243277	-0.0636702	0.0316943	0.512019	-0.00171721	0.00253414	0.499004	535.413	157	8.32353e-43		0.308636	0.0763975	0.158897	0.458376	8.80756e-05	-0.0161168	0.00617727	0.0100731	2446.68	139	0
Free cholesterol to total lipids ratio in small VLDL	1	-0.0139433	0.0278218	-0.068474	0.0405873	0.616956	-0.00489858	0.00289797	0.0929464	740.55	157	1.76455e-76		0.348675	0.0819204	0.188111	0.50924	3.80096e-05	-0.0231751	0.00662398	0.00062853	2976.08	139	0
Triglycerides to total lipids ratio in small VLDL	1	0.0147185	0.0273068	-0.0388028	0.0682399	0.590646	0.00390799	0.00284435	0.171416	694.612	157	1.18609e-68		-0.355248	0.0821947	-0.51635	-0.194147	2.92684e-05	0.0215935	0.00664617	0.00145233	2917.06	139	0
Phospholipids to total lipids ratio in very small VLDL	1	0.00375377	0.0204456	-0.0363197	0.0438272	0.854566	0.00465651	0.00212992	0.0302785	387.647	157	1.62041e-21		-0.133727	0.0461736	-0.224227	-0.0432263	0.00438915	0.0123188	0.00373343	0.00123011	915.697	139	1.49803e-114
Cholesterol to total lipids ratio in very small VLDL	1	-0.0169819	0.0268459	-0.0695998	0.035636	0.527934	-0.0048775	0.00279638	0.0830784	703.402	157	3.86417e-70		0.312975	0.0756646	0.164672	0.461277	6.07829e-05	-0.0218018	0.00611795	0.000501854	2589.58	139	0
Cholesteryl esters to total lipids ratio in very small VLDL	1	-0.0169305	0.0269367	-0.0697265	0.0358655	0.53057	-0.00506101	0.00280587	0.0731916	719.933	157	5.97712e-73		0.306333	0.0744842	0.160344	0.452322	6.65986e-05	-0.0219013	0.00602246	0.000388233	2550.96	139	0
Free cholesterol to total lipids ratio in very small VLDL	1	-0.0136722	0.0207803	-0.0544017	0.0270573	0.51154	-0.00210896	0.00216463	0.331417	386.254	157	2.46564e-21		0.24942	0.0625121	0.126896	0.371944	0.000106462	-0.0137874	0.0050547	0.00720215	1619.72	139	1.71436e-250
Triglycerides to total lipids ratio in very small VLDL	1	0.0180402	0.0269223	-0.0347276	0.070808	0.503788	0.00448639	0.00280429	0.111647	704.211	157	2.81747e-70		-0.322666	0.0764551	-0.472518	-0.172814	4.37937e-05	0.0217373	0.00618186	0.000591414	2632.2	139	0
Phospholipids to total lipids ratio in IDL	1	-0.00038232	0.0201815	-0.0399381	0.0391734	0.98491	0.00138077	0.00210235	0.512288	357.613	157	1.09992e-17		-0.181065	0.0569537	-0.292694	-0.0694358	0.00182107	0.012426	0.004605	0.00783194	1319.09	139	2.60409e-191
Cholesterol to total lipids ratio in IDL	1	-0.0127233	0.0259597	-0.0636043	0.0381576	0.624734	-0.00433106	0.00270412	0.111242	615.635	157	1.50466e-55		0.289389	0.0766118	0.13923	0.439549	0.000234255	-0.0204789	0.00619481	0.00120511	2485.06	139	0
Cholesteryl esters to total lipids ratio in IDL	1	-0.00692575	0.0238225	-0.0536179	0.0397664	0.771647	-0.00403891	0.00248159	0.105626	517.84	157	4.15919e-40		0.283181	0.0742983	0.137556	0.428805	0.000206878	-0.0201918	0.00600764	0.00100297	2333.81	139	0
Free cholesterol to total lipids ratio in IDL	1	-0.0204503	0.0194462	-0.0585649	0.0176643	0.294584	-0.00244525	0.00202568	0.2292	340.533	157	1.31637e-15		0.11947	0.0438898	0.033446	0.205494	0.0073189	-0.00902354	0.00354874	0.0120936	803.576	139	4.43881e-94
Triglycerides to total lipids ratio in IDL	1	0.0154271	0.0264414	-0.036398	0.0672523	0.56043	0.00490446	0.00275426	0.0768979	653.926	157	7.67403e-62		-0.288194	0.0769182	-0.438954	-0.137435	0.000261739	0.0202052	0.00621958	0.00145405	2564.93	139	0
Phospholipids to total lipids ratio in large LDL	1	-0.0239415	0.0224925	-0.0680268	0.0201438	0.288772	0.00243038	0.00234313	0.301222	440.969	157	8.62596e-29		0.00607574	0.0470144	-0.0860726	0.098224	0.897361	-0.00163513	0.00380138	0.667758	892.256	139	3.13402e-110
Cholesterol to total lipids ratio in large LDL	1	-0.00592822	0.0239196	-0.0528105	0.0409541	0.804582	-0.00575608	0.0024917	0.0221845	523.295	157	6.09835e-41		0.240354	0.071618	0.0999826	0.380725	0.00101973	-0.0162945	0.00579099	0.0056069	2173.73	139	0
Cholesteryl esters to total lipids ratio in large LDL	1	0.0146301	0.0223562	-0.0291879	0.0584482	0.513804	-0.00244082	0.0023289	0.296224	444.622	157	2.62026e-29		0.0334685	0.0495076	-0.0635665	0.130503	0.500147	0.00067295	0.00400305	0.866742	1009.97	139	4.10078e-132
Free cholesterol to total lipids ratio in large LDL	1	-0.0190995	0.0278133	-0.0736137	0.0354146	0.493282	-0.00505721	0.00289712	0.0828364	758.284	157	1.54734e-79		0.274992	0.0657435	0.146135	0.40385	5.07299e-05	-0.0215694	0.00531582	8.23177e-05	1963.81	139	1.73545498758196e-319
Triglycerides to total lipids ratio in large LDL	1	0.0161495	0.0238643	-0.0306245	0.0629234	0.499578	0.00450478	0.00248589	0.0718757	517.778	157	4.25017e-40		-0.25101	0.0717032	-0.391548	-0.110472	0.000624175	0.016788	0.00579794	0.00439789	2166.19	139	0
Phospholipids to total lipids ratio in medium LDL	1	0.00354481	0.0223403	-0.0402422	0.0473318	0.87413	-0.00225834	0.00232718	0.333329	447.09	157	1.16797e-29		0.184833	0.0473993	0.09193	0.277735	0.000149465	-0.0136887	0.00383255	0.000487822	932.342	139	1.24611e-117
Cholesterol to total lipids ratio in medium LDL	1	-0.0170566	0.0169497	-0.050278	0.0161648	0.315816	-0.00229221	0.00176568	0.196122	249.76	157	3.49698e-06		0.126251	0.0479344	0.0322993	0.220202	0.00939968	-0.00708951	0.00387584	0.0695198	925.274	139	2.53808e-116
Cholesteryl esters to total lipids ratio in medium LDL	1	0.00186076	0.0250507	-0.0472387	0.0509602	0.940882	0.00328882	0.00260948	0.209419	595.87	157	2.37524e-52		-0.149473	0.0456046	-0.238859	-0.0600884	0.00132254	0.0147853	0.00368748	9.88309e-05	915.051	139	1.97186e-114
Free cholesterol to total lipids ratio in medium LDL	1	-0.014974	0.0278847	-0.0696281	0.0396801	0.592031	-0.00495434	0.00290457	0.0900411	776.601	157	1.02999e-82		0.262627	0.0624429	0.140239	0.385015	4.63512e-05	-0.0218396	0.00504908	2.88714e-05	1805.25	139	1.47088e-287
Triglycerides to total lipids ratio in medium LDL	1	0.018141	0.0231883	-0.027308	0.0635901	0.435196	0.00338468	0.00241549	0.163118	483.413	157	6.20182e-35		-0.286617	0.0746633	-0.432957	-0.140277	0.000187095	0.0177426	0.00603743	0.00385949	2322.59	139	0
Phospholipids to total lipids ratio in small LDL	1	-0.0143634	0.0243341	-0.0620582	0.0333313	0.555865	-0.00183084	0.00253488	0.47121	557.921	157	2.58158e-46		0.202743	0.0546444	0.0956396	0.309846	0.000298589	-0.0178019	0.00441839	9.17857e-05	1303.37	139	2.97431e-188
Cholesterol to total lipids ratio in small LDL	1	-0.00758674	0.0177967	-0.0424683	0.0272948	0.670473	-0.00172204	0.00185394	0.354391	279.646	157	6.21756e-09		0.0906277	0.0431316	0.00608979	0.175166	0.0374292	-0.00308583	0.00348748	0.377776	760.772	139	2.08323e-86
Cholesteryl esters to total lipids ratio in small LDL	1	0.00953423	0.0249912	-0.0394484	0.0585169	0.703345	0.00209777	0.0026033	0.42157	589.68	157	2.34468e-51		-0.188667	0.0579219	-0.302194	-0.0751405	0.00141365	0.0174793	0.0046834	0.000275904	1467.56	139	2.20821e-220
Free cholesterol to total lipids ratio in small LDL	1	-0.0137143	0.0255102	-0.0637143	0.0362856	0.591612	-0.00402195	0.00265729	0.132149	627.184	157	1.96103e-57		0.303332	0.069845	0.166436	0.440228	2.69215e-05	-0.0226778	0.00564779	9.66911e-05	2179.28	139	0
Triglycerides to total lipids ratio in small LDL	1	0.0181363	0.0259955	-0.0328148	0.0690873	0.486415	0.00404167	0.00270781	0.13755	636.85	157	5.08264e-59		-0.335607	0.073629	-0.47992	-0.191294	1.12062e-05	0.0232534	0.0059538	0.000146075	2368.26	139	0
Phospholipids to total lipids ratio in very large HDL	1	-0.0128517	0.0195228	-0.0511163	0.0254129	0.511313	-0.00232767	0.00203377	0.254155	434.702	157	6.57943e-28		0.0017689	0.0393265	-0.0753111	0.0788489	0.964188	-0.00572223	0.00317976	0.0740958	816.873	139	1.76453e-96
Cholesterol to total lipids ratio in very large HDL	1	-0.00328727	0.0157952	-0.0342459	0.0276714	0.835406	0.000574585	0.00164545	0.727409	251.419	157	2.52387e-06		0.104914	0.0434114	0.0198276	0.19	0.0169575	-0.00418645	0.00351018	0.235035	879.64	139	6.50267e-108
Cholesteryl esters to total lipids ratio in very large HDL	1	-0.00881531	0.0187553	-0.0455757	0.0279451	0.638995	-0.00356597	0.00195376	0.0698736	310.568	157	3.63918e-12		0.155852	0.0504681	0.0569341	0.254769	0.00243255	-0.0116014	0.00408067	0.00514325	1041.64	139	4.49052e-138
Free cholesterol to total lipids ratio in very large HDL	1	0.0087214	0.018568	-0.0276719	0.0451147	0.639221	0.00398047	0.00193433	0.0412624	401.517	157	2.35147e-23		-0.0135681	0.0469185	-0.105528	0.0783921	0.772872	0.00654619	0.00379349	0.0866342	1187.18	139	8.54467e-166
Triglycerides to total lipids ratio in very large HDL	1	0.0184731	0.0271591	-0.0347588	0.071705	0.497392	0.00415521	0.00282907	0.1439	780.584	157	2.0868e-83		-0.152252	0.0533211	-0.256762	-0.0477429	0.00495786	0.0163283	0.00431113	0.000225763	1393.81	139	6.72231e-206
Phospholipids to total lipids ratio in large HDL	1	0.0101738	0.0219013	-0.0327527	0.0531002	0.642912	0.00653794	0.00228149	0.00473234	446.597	157	1.37293e-29		-0.140189	0.054364	-0.246742	-0.0336353	0.0109567	0.00977308	0.00439558	0.027804	1274.77	139	1.05817e-182
Cholesterol to total lipids ratio in large HDL	1	-0.0113374	0.0242482	-0.0588639	0.0361891	0.640752	-0.00636281	0.00252592	0.0127691	592.91	157	7.1078e-52		0.158079	0.0616317	0.0372808	0.278877	0.0113814	-0.0149599	0.00498301	0.00317916	1774.54	139	2.12836e-281
Cholesteryl esters to total lipids ratio in large HDL	1	-0.0138575	0.0237109	-0.0603308	0.0326159	0.559767	-0.00595885	0.00246997	0.0169953	545.916	157	1.95036e-44		0.126793	0.0561231	0.0167913	0.236794	0.0254279	-0.0132957	0.0045377	0.00396294	1416.89	139	2.01075e-210
Free cholesterol to total lipids ratio in large HDL	1	-0.000253058	0.0234493	-0.0462137	0.0457075	0.991403	-0.00471184	0.00244265	0.0555362	570.576	157	2.6007e-48		0.232066	0.0708102	0.0932778	0.370854	0.00132385	-0.0152418	0.00572508	0.00867657	2410.29	139	0
Triglycerides to total lipids ratio in large HDL	1	0.0114867	0.0266026	-0.0406545	0.0636278	0.666488	0.00473269	0.00277113	0.089639	732.987	157	3.50332e-75		-0.127021	0.0610429	-0.246665	-0.00737723	0.0392825	0.0151283	0.00493539	0.00261341	1787.8	139	4.6759e-284
Phospholipids to total lipids ratio in medium HDL	1	0.00264848	0.0239216	-0.044238	0.0495349	0.911984	0.00681576	0.00249188	0.00695197	560.868	157	8.87833e-47		-0.137127	0.0510745	-0.237233	-0.0370212	0.00813924	0.0146208	0.00412964	0.000543945	1184.69	139	2.56912e-165
Cholesterol to total lipids ratio in medium HDL	1	-0.00786098	0.0268282	-0.0604443	0.0447223	0.7699	-0.00592111	0.00279458	0.0356825	719.788	157	6.32654e-73		0.136037	0.0580039	0.0223493	0.249725	0.020426	-0.0158553	0.00468983	0.000938664	1559.08	139	1.85506e-238
Cholesteryl esters to total lipids ratio in medium HDL	1	-0.00971556	0.0265048	-0.061665	0.0422339	0.714442	-0.00526455	0.0027609	0.0583701	676.1	157	1.54183e-65		0.113992	0.0539691	0.00821245	0.219771	0.0364605	-0.0141637	0.00436368	0.00146761	1298.88	139	2.2168e-187
Free cholesterol to total lipids ratio in medium HDL	1	0.00340072	0.0212359	-0.0382217	0.0450231	0.872977	-0.0055314	0.0022122	0.0134319	502.319	157	9.35093e-38		0.169079	0.0583764	0.0546616	0.283497	0.0043866	-0.0154442	0.00471962	0.00134555	1757.93	139	4.51022e-278
[truncated: 504 more rows]

## Sheet: ST7
Supplementary Table 7. Weighted median and weighted mode estimates in age-stratified sample. Associations of genetic liability to type 2 diabetes or coronary artery disease with metabolic traits based on two-sample MR
[truncated: 750 more rows]

[truncated: 3 more sheets: ST8, ST9, ST10]
